# Supplementary material for: Nascent CUT&Tag captures transcription factor binding after chromatin duplication
Source: bioRxiv. 2025 Oct 15:2025.10.13.682212. Preprint. [Version 1] doi: 10.1101/2025.10.13.682212 (PMC12632889; doi:10.1101/2025.10.13.682212)
Supplement: Supplement 1 [file media-1.xlsx]

## Sheet: Supplementary Table 1 GAF peaks
chr2L	23512773	23513710	Peak1112	260000
chr2L	5977086	5983980	Peak288	69100
chr2L	13059684	13060985	Peak593	57450
chr2L	19157769	19164410	Peak812	46780
chr2L	16525236	16528269	Peak704	44050
chr2L	11546609	11547984	Peak529	40370
chr2L	11805665	11809540	Peak534	39230
chr2L	8277132	8278540	Peak393	36360
chr2L	11540636	11541147	Peak527	33820
chr2L	2749420	2756237	Peak166	32350
chr2L	478739	482781	Peak46	32110
chr2L	21827773	21829263	Peak995	31090
chr2L	160397	162320	Peak25	30930
chr2L	19570346	19577666	Peak836	30400
chr2L	21250399	21252174	Peak919	29960
chr2L	6785784	6788746	Peak321	29580
chr2L	12545209	12546915	Peak574	28530
chr2L	15826920	15828282	Peak671	28320
chr2L	2161043	2163743	Peak133	27920
chr2L	16519538	16522426	Peak702	27850
chr2L	9175234	9177235	Peak440	27140
chr2L	5305219	5307198	Peak275	26560
chr2L	12528915	12530773	Peak568	26560
chr2L	16283943	16288513	Peak688	26300
chr2L	3631809	3633212	Peak217	24630
chr2L	127732	130253	Peak16	24610
chr2L	15910839	15914090	Peak672	24110
chr2L	4150	5926	Peak1	23460
chr2L	16447837	16449913	Peak696	23350
chr2L	20281191	20282787	Peak859	23240
chr2L	16532575	16536681	Peak707	22870
chr2L	22023426	22025183	Peak999	22770
chr2L	13511201	13515778	Peak619	22350
chr2L	19396766	19399763	Peak820	22330
chr2L	1805148	1806791	Peak119	21400
chr2L	21236805	21238357	Peak917	20860
chr2L	23252374	23254433	Peak1094	20760
chr2L	15263975	15265182	Peak657	20660
chr2L	8534259	8536454	Peak415	20640
chr2L	11044467	11046127	Peak511	20510
chr2L	5943124	5944886	Peak286	20150
chr2L	14489956	14491214	Peak642	20060
chr2L	520346	525903	Peak66	19960
chr2L	23268252	23270158	Peak1096	19800
chr2L	7827269	7829765	Peak358	19540
chr2L	18795784	18797225	Peak788	19310
chr2L	8030264	8032626	Peak377	19240
chr2L	11447308	11448116	Peak524	18410
chr2L	2196132	2201585	Peak142	18350
chr2L	243582	251194	Peak31	18280
chr2L	220438	225462	Peak30	18190
chr2L	9203167	9204746	Peak445	18130
chr2L	8082714	8086049	Peak378	18010
chr2L	19527777	19530356	Peak831	17710
chr2L	2129937	2131277	Peak132	17680
chr2L	16587616	16589055	Peak711	17670
chr2L	2450463	2451600	Peak155	17480
chr2L	21898782	21900038	Peak997	17210
chr2L	16267390	16270401	Peak681	17150
chr2L	12617713	12619080	Peak576	17090
chr2L	552149	553917	Peak72	16890
chr2L	9781263	9783036	Peak477	16790
chr2L	7984079	7985871	Peak367	16090
chr2L	20821056	20825861	Peak890	15760
chr2L	22375911	22377907	Peak1030	15710
chr2L	16450471	16451893	Peak697	15680
chr2L	6876837	6878854	Peak327	15500
chr2L	12009916	12012786	Peak539	15440
chr2L	165978	167396	Peak27	15380
chr2L	16270966	16272745	Peak682	15290
chr2L	65908	67594	Peak6	14920
chr2L	4996987	4998386	Peak257	14770
chr2L	21752616	21754395	Peak991	14570
chr2L	9906997	9909554	Peak481	14380
chr2L	4332406	4334457	Peak238	13840
chr2L	2885680	2887563	Peak180	13720
chr2L	21312944	21314908	Peak928	13300
chr2L	16324893	16326322	Peak690	13230
chr2L	14023061	14025311	Peak634	13190
chr2L	347941	348618	Peak36	13150
chr2L	2570803	2571572	Peak161	13130
chr2L	130959	132415	Peak17	13000
chr2L	19763660	19765328	Peak844	12910
chr2L	3301329	3303724	Peak205	12770
chr2L	13289811	13291410	Peak611	12730
chr2L	7990882	7995103	Peak369	12570
chr2L	19140356	19142418	Peak806	12490
chr2L	2362378	2365808	Peak150	12330
chr2L	354608	355353	Peak38	12310
chr2L	8690056	8693019	Peak426	12310
chr2L	12482547	12484814	Peak559	12190
chr2L	8161918	8163838	Peak383	12150
chr2L	21570684	21573798	Peak982	12100
chr2L	16683633	16685879	Peak721	11990
chr2L	7809118	7811973	Peak355	11930
chr2L	21400342	21402054	Peak937	11900
chr2L	8734414	8736254	Peak430	11700
chr2L	14995113	14996220	Peak650	11570
chr2L	2201680	2203799	Peak143	11530
chr2L	3655072	3658009	Peak220	11400
chr2L	1117579	1120018	Peak93	11290
chr2L	22586278	22587169	Peak1049	11130
chr2L	7187904	7189094	Peak335	11120
chr2L	14408938	14410562	Peak641	10930
chr2L	16600277	16602625	Peak713	10680
chr2L	5107458	5108896	Peak268	10590
chr2L	5145018	5148192	Peak269	10590
chr2L	14354873	14355699	Peak639	10580
chr2L	8594573	8595319	Peak420	10550
chr2L	11057110	11058496	Peak513	10280
chr2L	12003015	12007857	Peak538	10270
chr2L	12513733	12515336	Peak565	10130
chr2L	15498922	15500533	Peak666	10010
chr2L	15745006	15748358	Peak670	9950
chr2L	11065835	11067796	Peak515	9940
chr2L	12655387	12656221	Peak577	9840
chr2L	6087756	6089401	Peak297	9820
chr2L	19147261	19148036	Peak808	9800
chr2L	5292015	5293782	Peak272	9760
chr2L	6791509	6793180	Peak322	9620
chr2L	2778452	2779183	Peak171	9600
chr2L	21096182	21097396	Peak906	9590
chr2L	6082366	6083608	Peak294	9580
chr2L	2804645	2805408	Peak172	9180
chr2L	8204589	8205958	Peak386	9110
chr2L	12822182	12824632	Peak584	9080
chr2L	3533933	3534769	Peak213	9040
chr2L	14021586	14022673	Peak633	9020
chr2L	2772501	2773088	Peak170	9000
chr2L	9697955	9699945	Peak464	8910
chr2L	9567565	9570001	Peak456	8860
chr2L	515932	517289	Peak62	8710
chr2L	13548715	13550905	Peak620	8690
chr2L	3477744	3479061	Peak211	8670
chr2L	14688523	14690818	Peak649	8650
chr2L	17427663	17428556	Peak750	8640
chr2L	8540924	8544512	Peak416	8400
chr2L	2177658	2179404	Peak139	8390
chr2L	5029025	5031382	Peak263	8380
chr2L	8948589	8952056	Peak434	8300
chr2L	21051256	21052570	Peak905	8250
chr2L	17429444	17430635	Peak751	8230
chr2L	19164548	19166475	Peak813	8200
chr2L	120291	121482	Peak13	8190
chr2L	8418256	8421298	Peak405	8040
chr2L	11358452	11359377	Peak522	8030
chr2L	12940008	12941318	Peak588	7980
chr2L	19423226	19427269	Peak822	7970
chr2L	2887863	2889452	Peak181	7960
chr2L	18786890	18789009	Peak785	7920
chr2L	19153679	19155479	Peak810	7920
chr2L	9182396	9183698	Peak442	7900
chr2L	71723	73931	Peak7	7870
chr2L	489701	491793	Peak49	7800
chr2L	7983331	7983949	Peak366	7730
chr2L	8739791	8741221	Peak432	7710
chr2L	4371550	4372511	Peak243	7670
chr2L	10876590	10877035	Peak501	7660
chr2L	7048653	7050227	Peak332	7640
chr2L	12460578	12462022	Peak557	7620
chr2L	19133473	19135984	Peak803	7620
chr2L	16485633	16486938	Peak698	7520
chr2L	9448100	9450167	Peak453	7460
chr2L	12421536	12422444	Peak554	7450
chr2L	10882796	10883613	Peak504	7420
chr2L	16715701	16717286	Peak724	7350
chr2L	12073579	12074390	Peak547	7340
chr2L	107148	109738	Peak11	7310
chr2L	7423466	7425767	Peak342	7310
chr2L	21628665	21630056	Peak984	7300
chr2L	22360887	22361810	Peak1029	7220
chr2L	18732402	18733386	Peak781	7190
chr2L	22018531	22020098	Peak998	7180
chr2L	8988712	8989942	Peak438	7030
chr2L	20576274	20577092	Peak872	7030
chr2L	2565598	2566087	Peak158	7020
chr2L	8415637	8417150	Peak404	7000
chr2L	15592736	15593430	Peak669	6960
chr2L	16510989	16511707	Peak701	6960
chr2L	11155252	11156049	Peak517	6930
chr2L	3354728	3355573	Peak207	6890
chr2L	17277217	17277903	Peak743	6880
chr2L	13560538	13561271	Peak621	6840
chr2L	20799932	20801143	Peak886	6820
chr2L	16153777	16154514	Peak674	6810
chr2L	16790729	16792530	Peak731	6650
chr2L	12365427	12366522	Peak552	6640
chr2L	21676270	21678095	Peak987	6640
chr2L	484287	489066	Peak48	6610
chr2L	20309764	20310628	Peak863	6540
chr2L	470239	472645	Peak44	6450
chr2L	17449721	17451182	Peak753	6400
chr2L	21682875	21684058	Peak988	6340
chr2L	18782395	18784283	Peak784	6330
chr2L	21794359	21795805	Peak993	6290
chr2L	1185388	1186556	Peak100	6280
chr2L	14233722	14235108	Peak637	6240
chr2L	17687607	17688340	Peak756	6160
chr2L	12067390	12067952	Peak544	6150
chr2L	6666942	6668831	Peak317	6130
chr2L	1220203	1221489	Peak101	6060
chr2L	8708554	8709929	Peak428	6030
chr2L	11713560	11714251	Peak530	5970
chr2L	15586470	15586902	Peak667	5920
chr2L	8957593	8958471	Peak436	5870
chr2L	11445538	11446517	Peak523	5870
chr2L	8103944	8104729	Peak382	5860
chr2L	6793308	6795038	Peak323	5820
chr2L	20583064	20583683	Peak874	5800
chr2L	4476871	4477394	Peak245	5790
chr2L	20303211	20303868	Peak861	5780
chr2L	21354399	21354969	Peak933	5720
chr2L	12586773	12587781	Peak575	5630
chr2L	8086369	8088590	Peak379	5620
chr2L	21424614	21425708	Peak940	5620
chr2L	1727239	1728731	Peak117	5600
chr2L	9205027	9205958	Peak446	5600
chr2L	12504101	12505843	Peak563	5580
chr2L	2955427	2957311	Peak186	5570
chr2L	10162486	10163791	Peak493	5540
chr2L	16719433	16721523	Peak726	5540
chr2L	21347603	21348898	Peak932	5530
chr2L	1227085	1227595	Peak102	5520
chr2L	6323658	6324795	Peak301	5500
chr2L	18444449	18445423	Peak767	5500
chr2L	22181289	22183481	Peak1011	5500
chr2L	15453057	15453474	Peak665	5490
chr2L	7976634	7977636	Peak364	5420
chr2L	22551564	22552281	Peak1043	5400
chr2L	22755973	22756838	Peak1062	5400
chr2L	2227816	2228771	Peak146	5350
chr2L	22679925	22680616	Peak1059	5290
chr2L	23430654	23432639	Peak1108	5280
chr2L	21221176	21222388	Peak916	5260
chr2L	6833407	6834079	Peak324	5200
chr2L	12933902	12934591	Peak587	5180
chr2L	21309152	21311380	Peak926	5180
chr2L	15445560	15447411	Peak664	5170
chr2L	19354496	19354961	Peak817	5030
chr2L	11720513	11720960	Peak532	5010
chr2L	9178259	9179748	Peak441	5000
chr2L	12542325	12544208	Peak573	4990
chr2L	501462	502212	Peak55	4970
chr2L	18571594	18573061	Peak773	4950
chr2L	8433142	8434099	Peak411	4940
chr2L	13073791	13075605	Peak596	4930
chr2L	10156396	10156969	Peak492	4910
chr2L	16610776	16613412	Peak714	4890
chr2L	13203261	13206569	Peak608	4840
chr2L	3055871	3056959	Peak193	4790
chr2L	6672666	6673930	Peak319	4750
chr2L	22660710	22661646	Peak1055	4690
chr2L	5879154	5880158	Peak284	4660
chr2L	544385	546007	Peak70	4650
chr2L	20416778	20417962	Peak866	4640
chr2L	20084368	20085444	Peak852	4620
chr2L	16544297	16546219	Peak709	4580
chr2L	20310762	20311519	Peak864	4580
chr2L	12520330	12521892	Peak566	4560
chr2L	22549622	22550877	Peak1042	4560
chr2L	19347550	19348266	Peak815	4550
chr2L	20638057	20638705	Peak875	4520
chr2L	12731180	12731858	Peak582	4480
chr2L	430106	432163	Peak43	4420
chr2L	3345882	3346660	Peak206	4410
chr2L	19361578	19363846	Peak818	4410
chr2L	20715849	20716715	Peak878	4390
chr2L	21379735	21380294	Peak935	4380
chr2L	21499124	21500424	Peak962	4370
chr2L	5294501	5295421	Peak273	4340
chr2L	2220395	2222471	Peak144	4320
chr2L	5023487	5025442	Peak261	4290
chr2L	21433834	21435814	Peak942	4290
chr2L	20428518	20429428	Peak867	4280
chr2L	12044720	12046839	Peak542	4240
chr2L	19547989	19548914	Peak834	4240
chr2L	2241775	2242814	Peak149	4220
chr2L	10967178	10968443	Peak505	4210
chr2L	414340	415283	Peak41	4180
chr2L	3058016	3059712	Peak194	4170
chr2L	1679042	1679854	Peak113	4140
chr2L	2862067	2862753	Peak175	4130
chr2L	3802885	3804133	Peak226	4120
chr2L	21397074	21397724	Peak936	4100
chr2L	13571415	13572877	Peak622	4070
chr2L	22282046	22282882	Peak1022	4070
chr2L	1666824	1669572	Peak112	4060
chr2L	12973933	12975744	Peak591	4040
chr2L	15333311	15334208	Peak661	4040
chr2L	22993545	22994127	Peak1077	4040
chr2L	2427710	2428792	Peak153	4020
chr2L	23357114	23357921	Peak1104	4020
chr2L	19737370	19737939	Peak841	4010
chr2L	5027310	5028279	Peak262	4000
chr2L	22565039	22565512	Peak1044	3980
chr2L	6494046	6494979	Peak310	3960
chr2L	3639693	3640435	Peak218	3950
chr2L	21483885	21485193	Peak956	3950
chr2L	13877260	13879241	Peak628	3940
chr2L	12055157	12056605	Peak543	3910
chr2L	8290348	8291353	Peak395	3890
chr2L	8291900	8292722	Peak396	3860
chr2L	15339106	15340076	Peak662	3860
chr2L	23185028	23185492	Peak1089	3820
chr2L	18790795	18792235	Peak786	3800
chr2L	18561212	18563509	Peak772	3790
chr2L	22705957	22706837	Peak1061	3780
chr2L	23189297	23189939	Peak1091	3770
chr2L	505110	505750	Peak57	3740
chr2L	1685819	1686438	Peak115	3730
chr2L	8952567	8953251	Peak435	3700
chr2L	11527919	11529007	Peak526	3670
chr2L	16251043	16252128	Peak677	3670
chr2L	12133436	12134879	Peak550	3660
chr2L	1142819	1143497	Peak95	3630
chr2L	15056706	15058054	Peak655	3630
chr2L	22841887	22842611	Peak1065	3610
chr2L	9237431	9238742	Peak450	3590
chr2L	11061061	11061607	Peak514	3590
chr2L	16160348	16160795	Peak676	3580
chr2L	12457252	12457890	Peak556	3570
chr2L	18484086	18484879	Peak770	3570
chr2L	9758018	9759124	Peak475	3550
chr2L	16529464	16531117	Peak706	3520
chr2L	22630459	22631404	Peak1051	3520
chr2L	4810844	4812063	Peak248	3490
chr2L	525941	527673	Peak67	3480
chr2L	2175000	2175781	Peak137	3480
chr2L	3124385	3125125	Peak198	3480
chr2L	12507185	12508203	Peak564	3480
chr2L	2765611	2766279	Peak169	3470
chr2L	13165095	13166326	Peak605	3440
chr2L	19735688	19736305	Peak840	3440
chr2L	8009004	8011100	Peak373	3420
chr2L	6085462	6086383	Peak295	3380
chr2L	6479312	6481784	Peak308	3380
chr2L	16422677	16423285	Peak695	3340
chr2L	19492947	19493814	Peak827	3340
chr2L	5542276	5543717	Peak279	3320
chr2L	16279445	16280363	Peak687	3320
chr2L	594352	595622	Peak76	3300
chr2L	11516483	11517333	Peak525	3300
chr2L	14997380	14997930	Peak651	3300
chr2L	22928954	22929760	Peak1073	3270
chr2L	8570611	8571144	Peak419	3250
chr2L	8601052	8601520	Peak422	3230
chr2L	8825088	8825807	Peak433	3220
chr2L	168100	168903	Peak28	3210
chr2L	5403493	5403923	Peak276	3150
chr2L	20714419	20715053	Peak877	3140
chr2L	20917318	20919003	Peak901	3140
chr2L	7493678	7496520	Peak345	3130
chr2L	6338400	6340003	Peak302	3120
chr2L	11052730	11053638	Peak512	3080
chr2L	16689705	16691087	Peak723	3070
chr2L	22251168	22251662	Peak1016	3060
chr2L	5799396	5800636	Peak282	3050
chr2L	11039195	11040172	Peak510	3050
chr2L	15425514	15426270	Peak663	3040
chr2L	7701246	7702710	Peak348	3020
chr2L	19549306	19549878	Peak835	3020
chr2L	12535104	12535970	Peak571	3010
chr2L	8717851	8718404	Peak429	3000
chr2L	825616	826945	Peak80	2980
chr2L	21419328	21420644	Peak939	2970
chr2L	519105	519963	Peak65	2960
chr2L	2193433	2193828	Peak140	2950
chr2L	12718544	12720514	Peak580	2940
chr2L	21439594	21440666	Peak943	2930
chr2L	5907017	5907883	Peak285	2920
chr2L	13779928	13780893	Peak624	2880
chr2L	22143741	22144474	Peak1005	2860
chr2L	17336167	17336697	Peak745	2850
chr2L	4340043	4340794	Peak241	2840
chr2L	18943926	18945052	Peak794	2820
chr2L	10457342	10457904	Peak497	2810
chr2L	7795259	7796308	Peak353	2790
chr2L	17383752	17385356	Peak747	2780
chr2L	19934987	19935833	Peak847	2780
chr2L	2829626	2831035	Peak174	2770
chr2L	7960813	7961876	Peak362	2770
chr2L	11025502	11026154	Peak508	2760
chr2L	12467489	12468177	Peak558	2750
chr2L	297494	298470	Peak34	2740
chr2L	305467	307110	Peak35	2740
chr2L	21540931	21541638	Peak979	2700
chr2L	10208732	10209362	Peak494	2690
chr2L	1972701	1973018	Peak124	2660
chr2L	2169700	2170652	Peak136	2660
chr2L	4197243	4198312	Peak236	2640
chr2L	18408367	18408710	Peak765	2640
chr2L	21262745	21263621	Peak921	2630
chr2L	510217	511084	Peak60	2600
chr2L	4608104	4609029	Peak247	2600
chr2L	22145471	22146918	Peak1006	2600
chr2L	11804375	11805605	Peak533	2570
chr2L	1884429	1885092	Peak120	2550
chr2L	8300306	8301088	Peak398	2550
chr2L	9576197	9576888	Peak458	2550
chr2L	20829471	20830783	Peak891	2550
chr2L	16637324	16637680	Peak716	2530
chr2L	21553310	21554137	Peak981	2530
chr2L	1153071	1153951	Peak96	2520
chr2L	7790122	7791227	Peak351	2510
chr2L	6647111	6649587	Peak316	2500
chr2L	158668	159334	Peak24	2460
chr2L	3355937	3356884	Peak208	2450
chr2L	13113379	13114186	Peak603	2450
chr2L	22919953	22920703	Peak1068	2420
chr2L	9387041	9388539	Peak452	2410
chr2L	18155678	18156796	Peak762	2400
chr2L	20805727	20806452	Peak888	2390
chr2L	1077276	1077946	Peak90	2380
chr2L	5461207	5461556	Peak277	2360
chr2L	13098174	13098737	Peak600	2330
chr2L	18151337	18151851	Peak760	2320
chr2L	7422248	7422882	Peak341	2300
chr2L	12986992	12987507	Peak592	2300
chr2L	21453587	21454924	Peak944	2290
chr2L	8299406	8299981	Peak397	2280
chr2L	1157373	1158447	Peak97	2260
chr2L	21473125	21475109	Peak953	2250
chr2L	21582323	21582798	Peak983	2250
chr2L	2874276	2875116	Peak176	2230
chr2L	5998861	5999680	Peak291	2220
chr2L	22260917	22261642	Peak1019	2180
chr2L	483246	483916	Peak47	2160
chr2L	21214883	21215434	Peak913	2160
chr2L	8403396	8403967	Peak402	2150
chr2L	10009411	10010378	Peak489	2150
chr2L	5092793	5094018	Peak267	2130
chr2L	7812553	7813914	Peak356	2110
chr2L	7914429	7915263	Peak359	2110
chr2L	9613274	9614309	Peak462	2090
chr2L	6874147	6875256	Peak326	2070
chr2L	7799637	7800415	Peak354	2070
chr2L	23170758	23171413	Peak1084	2070
chr2L	5997242	5998681	Peak290	2060
chr2L	1120316	1120961	Peak94	2050
chr2L	21468749	21470054	Peak952	2040
chr2L	21141200	21142421	Peak909	2030
chr2L	1656652	1657464	Peak110	2020
chr2L	3706439	3707360	Peak222	2020
chr2L	16857608	16858884	Peak738	2020
chr2L	16686570	16687019	Peak722	2010
chr2L	21107669	21109626	Peak908	2000
chr2L	22352624	22354750	Peak1027	1990
chr2L	2900304	2900928	Peak182	1980
chr2L	19533156	19533795	Peak832	1980
chr2L	9229796	9230465	Peak449	1970
chr2L	9736048	9736798	Peak473	1960
chr2L	20922191	20923322	Peak902	1940
chr2L	18777396	18777979	Peak783	1930
chr2L	6612350	6613094	Peak314	1910
chr2L	8423612	8424614	Peak409	1910
chr2L	12540182	12540598	Peak572	1910
chr2L	1970472	1970987	Peak123	1900
chr2L	901427	901799	Peak89	1890
chr2L	4601859	4602098	Peak246	1880
chr2L	21458655	21459956	Peak947	1880
chr2L	23314758	23315373	Peak1100	1870
chr2L	23503166	23503476	Peak1111	1860
chr2L	8100027	8101133	Peak381	1850
chr2L	20204684	20205405	Peak858	1850
chr2L	16255279	16256164	Peak679	1830
chr2L	21463708	21464992	Peak950	1830
chr2L	13331009	13331524	Peak613	1820
chr2L	22300369	22301444	Peak1023	1820
chr2L	5296770	5297351	Peak274	1810
chr2L	20912875	20914332	Peak900	1810
chr2L	21528994	21530280	Peak974	1810
chr2L	22966712	22967515	Peak1074	1810
chr2L	3108107	3108610	Peak196	1800
chr2L	12854403	12854882	Peak586	1790
chr2L	18628945	18629581	Peak776	1760
chr2L	2168904	2169619	Peak135	1750
chr2L	11038011	11038676	Peak509	1750
chr2L	12743272	12743679	Peak583	1740
chr2L	21248776	21249242	Peak918	1740
chr2L	23461495	23461980	Peak1109	1730
chr2L	8019181	8019530	Peak375	1720
chr2L	3539412	3540247	Peak214	1710
chr2L	20761336	20761979	Peak881	1710
chr2L	21524151	21525461	Peak972	1710
chr2L	4887564	4888009	Peak250	1700
chr2L	7419802	7420432	Peak340	1700
chr2L	16298976	16300224	Peak689	1700
chr2L	16639391	16639781	Peak717	1700
chr2L	22263721	22264724	Peak1021	1700
chr2L	14599251	14599722	Peak647	1690
chr2L	22220467	22221348	Peak1013	1690
chr2L	20935584	20936408	Peak903	1680
chr2L	21756754	21757889	Peak992	1680
chr2L	8229155	8230034	Peak390	1670
chr2L	12950370	12951227	Peak589	1670
chr2L	21519308	21520624	Peak970	1670
chr2L	182740	183119	Peak29	1650
chr2L	19740559	19741187	Peak842	1650
chr2L	21534165	21535151	Peak975	1650
chr2L	1909810	1910222	Peak121	1640
chr2L	22489435	22490425	Peak1033	1640
chr2L	847524	847843	Peak83	1630
chr2L	7084429	7086548	Peak334	1630
chr2L	12288560	12288923	Peak551	1630
chr2L	13405972	13406379	Peak617	1630
chr2L	3895943	3897087	Peak231	1620
chr2L	21489227	21490346	Peak958	1620
chr2L	22168596	22169540	Peak1008	1610
chr2L	7436976	7437633	Peak344	1600
chr2L	21344261	21344678	Peak931	1600
chr2L	21478837	21480151	Peak954	1600
chr2L	23343463	23343970	Peak1103	1600
chr2L	9607941	9608746	Peak460	1590
chr2L	21429459	21430787	Peak941	1580
chr2L	13084470	13085539	Peak598	1570
chr2L	9914971	9915520	Peak483	1560
chr2L	5804881	5805594	Peak283	1550
chr2L	7973396	7974133	Peak363	1550
chr2L	8411394	8412101	Peak403	1550
chr2L	22500408	22501095	Peak1034	1550
chr2L	22504986	22505632	Peak1035	1550
chr2L	548050	548671	Peak71	1540
chr2L	22570835	22571128	Peak1045	1530
chr2L	1692633	1693311	Peak116	1520
chr2L	14237556	14238149	Peak638	1520
chr2L	19517481	19517761	Peak829	1520
chr2L	491995	492591	Peak50	1510
chr2L	16595503	16596103	Peak712	1510
chr2L	21494076	21495384	Peak959	1510
chr2L	19790391	19792182	Peak845	1500
chr2L	19508348	19508858	Peak828	1490
chr2L	19444734	19445058	Peak824	1480
chr2L	498558	499223	Peak54	1470
chr2L	540312	541164	Peak68	1470
chr2L	16350250	16351770	Peak692	1470
chr2L	20120491	20121281	Peak856	1470
chr2L	19068517	19069138	Peak802	1460
chr2L	21260890	21261540	Peak920	1460
chr2L	2808018	2808386	Peak173	1450
chr2L	3041847	3042479	Peak191	1450
chr2L	8000485	8001049	Peak371	1440
chr2L	18465653	18466216	Peak768	1440
chr2L	19542401	19542738	Peak833	1440
chr2L	22179644	22181026	Peak1010	1440
chr2L	59224	59517	Peak5	1430
chr2L	20787236	20787897	Peak882	1430
chr2L	1987653	1988973	Peak126	1420
chr2L	3095077	3095554	Peak195	1410
chr2L	7306901	7307148	Peak338	1410
chr2L	7426599	7427220	Peak343	1410
chr2L	12404461	12404809	Peak553	1410
chr2L	17389188	17389437	Peak748	1410
chr2L	5237216	5237735	Peak271	1400
chr2L	21509536	21510533	Peak966	1400
chr2L	18320000	18320336	Peak764	1390
chr2L	19156001	19157421	Peak811	1380
chr2L	19668719	19669142	Peak839	1380
chr2L	19887502	19887725	Peak846	1380
chr2L	21504517	21505482	Peak964	1380
chr2L	7199869	7200169	Peak336	1370
chr2L	9222154	9222425	Peak448	1370
chr2L	11277962	11278502	Peak520	1370
chr2L	17431000	17431590	Peak752	1370
chr2L	21303969	21304505	Peak924	1370
chr2L	2128901	2129737	Peak131	1360
chr2L	16827076	16827443	Peak736	1360
chr2L	3202895	3203123	Peak202	1350
chr2L	3545221	3545574	Peak215	1350
chr2L	13072308	13073063	Peak595	1350
chr2L	16523114	16523473	Peak703	1350
chr2L	21544640	21545113	Peak980	1350
chr2L	22333290	22334423	Peak1024	1340
chr2L	87368	87755	Peak8	1330
chr2L	4068148	4068830	Peak234	1330
chr2L	5961271	5962012	Peak287	1330
chr2L	14020685	14021002	Peak632	1330
chr2L	18637786	18638089	Peak778	1330
chr2L	12958466	12958761	Peak590	1320
chr2L	16492388	16492961	Peak700	1320
chr2L	18973930	18974659	Peak796	1320
chr2L	22117564	22118171	Peak1000	1320
chr2L	22981902	22982519	Peak1076	1320
chr2L	23332148	23332776	Peak1102	1320
chr2L	19034656	19036752	Peak800	1310
chr2L	22121753	22122146	Peak1003	1310
chr2L	3152705	3153609	Peak199	1300
chr2L	11218141	11218462	Peak518	1300
chr2L	18983702	18984452	Peak798	1300
chr2L	22148576	22149266	Peak1007	1300
chr2L	10756256	10756672	Peak499	1290
chr2L	16880922	16881437	Peak740	1290
chr2L	18557910	18558712	Peak771	1290
chr2L	6367579	6367923	Peak303	1260
chr2L	12657344	12657715	Peak578	1260
chr2L	13104684	13105420	Peak602	1260
chr2L	18802420	18803000	Peak790	1260
chr2L	9960725	9962043	Peak487	1250
chr2L	13296321	13296987	Peak612	1250
chr2L	22921107	22922181	Peak1069	1250
chr2L	136784	137658	Peak21	1240
chr2L	2735118	2735793	Peak164	1240
chr2L	21168138	21168851	Peak911	1240
chr2L	865454	866771	Peak85	1230
chr2L	16328878	16329214	Peak691	1230
chr2L	14133957	14134280	Peak635	1220
chr2L	18626988	18627424	Peak775	1220
chr2L	21324506	21325076	Peak930	1220
chr2L	13090937	13091679	Peak599	1210
chr2L	165382	165826	Peak26	1200
chr2L	6490816	6491168	Peak309	1200
chr2L	20830873	20831626	Peak892	1200
chr2L	23283150	23283558	Peak1098	1200
chr2L	118648	119020	Peak12	1190
chr2L	21514596	21515571	Peak968	1190
chr2L	866803	867426	Peak86	1180
chr2L	18793979	18794701	Peak787	1180
chr2L	3046549	3047196	Peak192	1170
chr2L	10334666	10335235	Peak495	1170
chr2L	11221121	11221592	Peak519	1170
chr2L	17335608	17335862	Peak744	1170
chr2L	23293169	23293454	Peak1099	1170
chr2L	412806	413911	Peak40	1160
chr2L	2194435	2194990	Peak141	1160
chr2L	2884626	2885388	Peak179	1160
chr2L	2957672	2958305	Peak187	1160
chr2L	6610859	6611253	Peak313	1160
chr2L	17378743	17379564	Peak746	1160
chr2L	20893333	20893729	Peak897	1160
chr2L	21846828	21847342	Peak996	1160
chr2L	4335844	4336255	Peak240	1150
chr2L	3172632	3173186	Peak201	1140
chr2L	8421835	8422501	Peak407	1140
chr2L	9731352	9731635	Peak472	1140
chr2L	12500273	12500929	Peak561	1140
chr2L	13244297	13245093	Peak609	1140
chr2L	13899505	13900355	Peak629	1140
chr2L	47517	47828	Peak2	1130
chr2L	8007059	8007712	Peak372	1130
chr2L	9705766	9706453	Peak470	1130
chr2L	22339038	22339953	Peak1025	1130
chr2L	7998800	7999188	Peak370	1120
chr2L	19463069	19463526	Peak825	1120
chr2L	1737032	1737492	Peak118	1110
chr2L	3425955	3426307	Peak210	1110
chr2L	16816113	16816686	Peak733	1110
chr2L	18839305	18839820	Peak792	1110
chr2L	23468093	23468379	Peak1110	1110
chr2L	16351906	16353440	Peak693	1100
chr2L	21218458	21218938	Peak914	1100
chr2L	22419899	22420213	Peak1032	1100
chr2L	22533483	22534087	Peak1038	1100
chr2L	3209155	3210090	Peak203	1090
chr2L	6919157	6919435	Peak328	1090
chr2L	11878990	11879309	Peak535	1090
chr2L	12837083	12837665	Peak585	1090
chr2L	15998361	15998638	Peak673	1090
chr2L	22574241	22575014	Peak1046	1090
chr2L	7530598	7531021	Peak346	1080
chr2L	16656744	16657104	Peak719	1080
chr2L	2492674	2492909	Peak157	1070
chr2L	23186230	23186456	Peak1090	1070
chr2L	5985981	5987217	Peak289	1060
chr2L	8672351	8673335	Peak424	1060
chr2L	19413818	19414647	Peak821	1060
chr2L	23067817	23068717	Peak1081	1060
chr2L	1938121	1938513	Peak122	1050
chr2L	5021550	5022097	Peak260	1050
chr2L	15271644	15272061	Peak659	1050
chr2L	22548895	22549148	Peak1041	1050
chr2L	8218087	8218763	Peak389	1040
chr2L	9912412	9912950	Peak482	1040
chr2L	19345315	19345744	Peak814	1040
chr2L	20082523	20083223	Peak851	1040
chr2L	6536078	6536404	Peak311	1030
chr2L	7956700	7957446	Peak361	1030
chr2L	19582216	19582520	Peak837	1030
chr2L	20757882	20759123	Peak880	1030
chr2L	22979666	22980173	Peak1075	1030
chr2L	4891512	4892327	Peak251	1020
chr2L	20793770	20794320	Peak884	1020
chr2L	2229804	2230205	Peak147	1010
chr2L	8967317	8967667	Peak437	1010
chr2L	16625104	16625613	Peak715	1010
chr2L	17715630	17716052	Peak757	1010
chr2L	3159177	3159679	Peak200	1000
chr2L	3729663	3730554	Peak223	1000
chr2L	12434415	12434921	Peak555	1000
chr2L	12527706	12528008	Peak567	1000
chr2L	15060458	15060882	Peak656	1000
chr2L	22639375	22640880	Peak1053	1000
chr2L	10456007	10456259	Peak496	990
chr2L	14580953	14581227	Peak645	990
chr2L	2226523	2227597	Peak145	980
chr2L	2448437	2448881	Peak154	980
chr2L	4282785	4283480	Peak237	980
chr2L	7418412	7418762	Peak339	980
chr2L	8675450	8676245	Peak425	980
chr2L	9790521	9790868	Peak478	980
chr2L	10143311	10143682	Peak491	980
chr2L	13071073	13071972	Peak594	980
chr2L	13835102	13835601	Peak626	980
chr2L	19146019	19146338	Peak807	980
chr2L	22255415	22255836	Peak1018	980
chr2L	3479868	3480299	Peak212	970
chr2L	3648277	3648648	Peak219	970
chr2L	15013420	15013903	Peak653	970
chr2L	19432477	19432961	Peak823	970
chr2L	2734001	2734927	Peak163	960
chr2L	790154	791125	Peak78	950
chr2L	18753312	18753733	Peak782	950
chr2L	4031248	4031603	Peak233	940
chr2L	5001103	5001484	Peak258	940
chr2L	8619751	8620085	Peak423	940
chr2L	13176765	13177152	Peak606	940
chr2L	14601233	14601566	Peak648	940
chr2L	19755073	19755321	Peak843	940
chr2L	22175119	22175551	Peak1009	940
chr2L	23174315	23174782	Peak1088	940
chr2L	4886680	4886903	Peak249	930
chr2L	9704132	9704561	Peak469	930
chr2L	9898696	9901044	Peak479	930
chr2L	13267737	13268133	Peak610	930
chr2L	16798457	16799056	Peak732	930
chr2L	20803696	20804242	Peak887	930
chr2L	20895949	20896628	Peak898	930
chr2L	22840966	22841826	Peak1064	930
chr2L	6252429	6253145	Peak299	920
chr2L	8171640	8171972	Peak385	920
chr2L	9493965	9494243	Peak454	920
chr2L	18443233	18443544	Peak766	920
chr2L	20478540	20478894	Peak871	920
chr2L	502591	502986	Peak56	910
chr2L	6473365	6473968	Peak307	910
chr2L	10060358	10060817	Peak490	910
chr2L	17621257	17621656	Peak755	910
chr2L	22218224	22218697	Peak1012	910
chr2L	22405399	22406049	Peak1031	910
chr2L	13904243	13904718	Peak630	900
chr2L	18630876	18631507	Peak777	900
chr2L	19463844	19464267	Peak826	900
chr2L	2236865	2237221	Peak148	890
chr2L	6370902	6371544	Peak304	890
chr2L	12103632	12103987	Peak548	890
chr2L	22536660	22536978	Peak1039	890
chr2L	868078	868851	Peak87	880
chr2L	2010445	2010939	Peak129	880
chr2L	2454732	2455009	Peak156	880
chr2L	4915962	4916167	Peak252	880
chr2L	13191946	13192214	Peak607	880
chr2L	16852226	16852738	Peak737	880
chr2L	20287533	20287771	Peak860	880
chr2L	23272687	23272912	Peak1097	880
chr2L	4922992	4923204	Peak254	870
chr2L	8699818	8700166	Peak427	870
chr2L	9746777	9747182	Peak474	870
chr2L	13614902	13615608	Peak623	870
chr2L	16548147	16548426	Peak710	870
chr2L	21039830	21040342	Peak904	870
chr2L	22924915	22925681	Peak1072	870
chr2L	23318696	23319065	Peak1101	870
chr2L	2924202	2924808	Peak184	860
chr2L	3836539	3836771	Peak230	860
chr2L	8437323	8437606	Peak412	860
chr2L	9947470	9947673	Peak485	850
chr2L	13331908	13332343	Peak614	850
chr2L	19148254	19148480	Peak809	850
chr2L	22843037	22843419	Peak1066	850
chr2L	139715	140187	Peak22	840
chr2L	2375897	2376437	Peak152	840
chr2L	4334763	4335257	Peak239	840
chr2L	6045691	6046357	Peak292	840
chr2L	6423243	6423552	Peak305	840
chr2L	8389722	8389975	Peak401	840
chr2L	12704473	12704836	Peak579	840
chr2L	13839600	13840156	Peak627	840
chr2L	16818406	16818861	Peak734	840
chr2L	20878186	20878872	Peak894	840
chr2L	20902182	20902549	Peak899	840
chr2L	21150961	21151381	Peak910	840
chr2L	5546855	5547273	Peak280	830
chr2L	7576538	7577230	Peak347	830
chr2L	12533104	12533342	Peak569	830
chr2L	22578540	22579091	Peak1048	830
chr2L	22655690	22656163	Peak1054	830
chr2L	403613	404034	Peak39	820
chr2L	8545642	8546418	Peak417	820
chr2L	13140501	13141131	Peak604	820
chr2L	16274159	16274449	Peak684	820
chr2L	20075456	20075734	Peak850	820
chr2L	22360148	22360578	Peak1028	820
chr2L	4030387	4030732	Peak232	810
chr2L	18981972	18982316	Peak797	810
chr2L	21523066	21523881	Peak971	810
chr2L	1650739	1651350	Peak109	800
chr2L	4981260	4981819	Peak256	800
chr2L	13373814	13374177	Peak615	800
chr2L	13905224	13905754	Peak631	800
chr2L	18468614	18469068	Peak769	800
chr2L	18968498	18968974	Peak795	800
chr2L	870835	871751	Peak88	790
chr2L	6051030	6051650	Peak293	790
chr2L	6455186	6456040	Peak306	790
chr2L	20091198	20091514	Peak853	790
chr2L	22789618	22790147	Peak1063	790
chr2L	833302	833734	Peak81	780
chr2L	850678	851176	Peak84	780
chr2L	7042225	7043173	Peak331	780
chr2L	21356183	21356427	Peak934	780
chr2L	2374300	2374659	Peak151	770
chr2L	2748505	2748755	Peak165	770
chr2L	2958821	2959095	Peak188	770
chr2L	6086764	6087049	Peak296	770
chr2L	6557551	6557830	Peak312	770
chr2L	7982186	7982470	Peak365	770
chr2L	15039262	15039775	Peak654	770
chr2L	16787651	16787884	Peak730	770
chr2L	19587163	19587699	Peak838	770
chr2L	4919775	4920328	Peak253	760
chr2L	16761224	16761600	Peak728	760
chr2L	23191153	23191355	Peak1092	760
chr2L	493989	494399	Peak52	750
chr2L	6920925	6921284	Peak329	750
chr2L	7731486	7731772	Peak349	750
chr2L	16680038	16680607	Peak720	750
chr2L	19942484	19943380	Peak848	750
chr2L	21796467	21796927	Peak994	750
chr2L	496978	497261	Peak53	740
chr2L	2972473	2972895	Peak189	740
chr2L	6644361	6644764	Peak315	740
chr2L	11543228	11543718	Peak528	740
chr2L	15332468	15332875	Peak660	740
chr2L	16783844	16784206	Peak729	740
chr2L	16824697	16825204	Peak735	740
chr2L	3806110	3806675	Peak228	730
chr2L	8738265	8738913	Peak431	730
chr2L	9189369	9189610	Peak443	730
chr2L	14598741	14599062	Peak646	730
chr2L	20118019	20118293	Peak855	730
chr2L	125237	125613	Peak14	720
chr2L	277130	277503	Peak33	720
chr2L	3580630	3581011	Peak216	720
chr2L	4345560	4345954	Peak242	720
chr2L	19526336	19526674	Peak830	720
chr2L	21726894	21727157	Peak989	720
chr2L	22249440	22249814	Peak1015	720
chr2L	576709	577026	Peak75	710
chr2L	3772907	3773273	Peak225	710
chr2L	9938443	9939109	Peak484	710
chr2L	14356323	14356617	Peak640	710
chr2L	18152357	18152625	Peak761	710
chr2L	18830856	18831236	Peak791	710
chr2L	22118259	22118519	Peak1001	710
chr2L	559820	560400	Peak73	700
chr2L	1102409	1102797	Peak91	700
chr2L	3252314	3252617	Peak204	700
chr2L	19138703	19139070	Peak805	700
chr2L	21178578	21179274	Peak912	700
chr2L	21283860	21284119	Peak922	700
chr2L	2176371	2176769	Peak138	690
chr2L	9211441	9211657	Peak447	690
chr2L	9570691	9571131	Peak457	690
chr2L	12534391	12534662	Peak570	690
chr2L	16272779	16273014	Peak683	690
chr2L	17455888	17456088	Peak754	690
chr2L	22918883	22919370	Peak1067	690
chr2L	23063151	23063519	Peak1080	690
chr2L	14495649	14495949	Peak643	680
chr2L	16645500	16645917	Peak718	680
chr2L	21219660	21220139	Peak915	680
chr2L	22587649	22588132	Peak1050	680
chr2L	22922373	22922783	Peak1070	680
chr2L	134538	135261	Peak18	670
chr2L	5043209	5043418	Peak264	670
chr2L	7219338	7220097	Peak337	670
chr2L	8553692	8554087	Peak418	670
chr2L	9616766	9617116	Peak463	670
chr2L	12501461	12502033	Peak562	670
chr2L	14229982	14230245	Peak636	670
chr2L	16958433	16958674	Peak742	670
chr2L	18695324	18695743	Peak779	670
chr2L	21311581	21311947	Peak927	670
chr2L	1462429	1462754	Peak107	660
chr2L	1663020	1663573	Peak111	660
chr2L	2757320	2757627	Peak167	660
chr2L	8212877	8213157	Peak388	660
chr2L	11987008	11987516	Peak536	660
chr2L	12493435	12493900	Peak560	660
chr2L	16887970	16888775	Peak741	660
chr2L	1649578	1650247	Peak108	650
chr2L	8099178	8099489	Peak380	650
chr2L	9494436	9494841	Peak455	650
chr2L	13509475	13510166	Peak618	650
chr2L	16275495	16275708	Peak685	650
chr2L	16491288	16491568	Peak699	650
chr2L	1974083	1974373	Peak125	640
chr2L	1989375	1989671	Peak127	640
chr2L	9166502	9166817	Peak439	640
chr2L	12108847	12109126	Peak549	640
chr2L	18141716	18141939	Peak758	640
chr2L	20117574	20117950	Peak854	640
chr2L	21539077	21539429	Peak978	640
chr2L	22546578	22547110	Peak1040	640
chr2L	23374713	23375114	Peak1106	640
chr2L	104735	105090	Peak9	630
chr2L	5780665	5780935	Peak281	630
chr2L	6291661	6292021	Peak300	630
chr2L	7940644	7940868	Peak360	630
chr2L	9700566	9700861	Peak466	630
chr2L	13082902	13083196	Peak597	630
chr2L	507147	507455	Peak59	620
chr2L	2731758	2732005	Peak162	620
chr2L	9598282	9598740	Peak459	620
chr2L	16859243	16859797	Peak739	620
chr2L	18617125	18617330	Peak774	620
chr2L	50472	50793	Peak4	610
chr2L	2999166	2999517	Peak190	610
chr2L	7814838	7815040	Peak357	610
chr2L	20060988	20061455	Peak849	610
chr2L	20733693	20734313	Peak879	610
chr2L	20792440	20793101	Peak883	610
chr2L	1461428	1461700	Peak105	600
chr2L	8029212	8029512	Peak376	600
chr2L	10881645	10881902	Peak503	600
chr2L	12067993	12068524	Peak545	600
chr2L	13802224	13802556	Peak625	600
chr2L	19054101	19054428	Peak801	600
chr2L	21102392	21102747	Peak907	600
chr2L	21518337	21519038	Peak969	600
chr2L	22349849	22350128	Peak1026	600
chr2L	136328	136537	Peak20	590
chr2L	1172757	1173008	Peak99	590
chr2L	1434000	1434271	Peak104	590
chr2L	2566423	2566660	Peak159	590
chr2L	5149169	5149614	Peak270	590
chr2L	21527885	21528576	Peak973	590
chr2L	21653202	21653581	Peak985	590
chr2L	2009163	2009690	Peak128	580
chr2L	3771299	3771778	Peak224	580
chr2L	6852035	6852281	Peak325	580
chr2L	19136823	19137178	Peak804	580
chr2L	20174954	20175186	Peak857	580
chr2L	20309333	20309713	Peak862	580
chr2L	20797367	20797670	Peak885	580
chr2L	3835371	3835572	Peak229	570
chr2L	8421434	8421733	Peak406	570
chr2L	10976716	10977077	Peak506	570
chr2L	14518243	14518527	Peak644	570
chr2L	20449949	20450244	Peak868	570
chr2L	22662599	22663141	Peak1056	570
chr2L	23068897	23069366	Peak1082	570
chr2L	514201	514617	Peak61	560
chr2L	1420469	1420739	Peak103	560
chr2L	2759653	2759929	Peak168	560
chr2L	2878227	2878533	Peak177	560
chr2L	3662239	3662555	Peak221	560
chr2L	6100274	6100589	Peak298	560
chr2L	7737647	7737912	Peak350	560
chr2L	8239896	8240155	Peak392	560
chr2L	8362444	8362755	Peak399	560
chr2L	9702053	9702843	Peak467	560
chr2L	20645438	20645759	Peak876	560
chr2L	3376778	3376987	Peak209	550
chr2L	3805571	3805943	Peak227	550
chr2L	6671643	6671927	Peak318	550
chr2L	8462136	8462613	Peak413	550
chr2L	9707133	9707798	Peak471	550
chr2L	15005245	15005724	Peak652	550
chr2L	15265576	15265925	Peak658	550
chr2L	16278988	16279271	Peak686	550
chr2L	16356658	16357007	Peak694	550
chr2L	16528539	16528757	Peak705	550
chr2L	19348520	19348848	Peak816	550
chr2L	21538234	21538471	Peak977	550
chr2L	23164541	23164757	Peak1083	550
chr2L	23256927	23257335	Peak1095	550
chr2L	2164491	2164898	Peak134	540
chr2L	5055094	5055394	Peak265	540
chr2L	7986137	7986372	Peak368	540
chr2L	8424724	8424995	Peak410	540
chr2L	9700162	9700525	Peak465	540
chr2L	11014618	11014997	Peak507	540
chr2L	20463440	20463754	Peak870	540
chr2L	21308292	21308631	Peak925	540
chr2L	22252091	22252293	Peak1017	540
chr2L	22522681	22522956	Peak1037	540
chr2L	22671047	22671400	Peak1057	540
chr2L	2013916	2014151	Peak130	530
chr2L	2878810	2879126	Peak178	530
chr2L	11106675	11106894	Peak516	530
chr2L	12721931	12722267	Peak581	530
chr2L	19378667	19378916	Peak819	530
chr2L	841105	841417	Peak82	520
chr2L	2945515	2945933	Peak185	520
chr2L	5087061	5087644	Peak266	520
chr2L	8211138	8211361	Peak387	520
chr2L	11714553	11714862	Peak531	520
chr2L	13378548	13378916	Peak616	520
chr2L	16257062	16257639	Peak680	520
chr2L	18799800	18800029	Peak789	520
chr2L	20840525	20840908	Peak893	520
chr2L	21315780	21315989	Peak929	520
chr2L	21498029	21498266	Peak960	520
chr2L	21508555	21508855	Peak965	520
chr2L	21537625	21537825	Peak976	520
chr2L	354065	354455	Peak37	510
chr2L	2904746	2905020	Peak183	510
chr2L	5005081	5005338	Peak259	510
chr2L	8279420	8279628	Peak394	510
chr2L	9190135	9190464	Peak444	510
chr2L	9763280	9763518	Peak476	510
chr2L	16543475	16543734	Peak708	510
chr2L	18146891	18147336	Peak759	510
chr2L	18881359	18881618	Peak793	510
chr2L	142890	143365	Peak23	500
chr2L	9703103	9703625	Peak468	500
chr2L	11315653	11315877	Peak521	500
chr2L	20577266	20577566	Peak873	500
chr2L	21483149	21483593	Peak955	500
chr2L	22262946	22263244	Peak1020	500
chr2L	106503	106796	Peak10	490
chr2L	472773	473258	Peak45	490
chr2L	518479	518857	Peak64	490
chr2L	4196499	4196780	Peak235	490
chr2L	7793002	7793318	Peak352	490
chr2L	8366275	8366544	Peak400	490
chr2L	15587294	15587531	Peak668	490
chr2L	20885879	20886132	Peak896	490
chr2L	21513598	21514021	Peak967	490
chr2L	1679980	1680337	Peak114	480
chr2L	9901225	9902285	Peak480	480
chr2L	12038273	12038524	Peak541	480
chr2L	16743136	16743674	Peak727	480
chr2L	18987656	18987919	Peak799	480
chr2L	22635513	22635862	Peak1052	480
chr2L	135767	136055	Peak19	470
chr2L	517897	518262	Peak63	470
chr2L	574242	574490	Peak74	470
chr2L	1117158	1117527	Peak92	470
chr2L	10703401	10703692	Peak498	470
chr2L	21498456	21498725	Peak961	470
chr2L	22505750	22506065	Peak1036	470
chr2L	23172930	23173159	Peak1086	470
chr2L	419665	419877	Peak42	460
chr2L	701738	702200	Peak77	460
chr2L	8230650	8230861	Peak391	460
chr2L	9272164	9272501	Peak451	460
chr2L	10877430	10877738	Peak502	460
chr2L	21405686	21405937	Peak938	460
chr2L	6922021	6922265	Peak330	450
chr2L	8600448	8600685	Peak421	450
chr2L	12027193	12027467	Peak540	450
chr2L	18703096	18703406	Peak780	450
chr2L	20350046	20350410	Peak865	450
chr2L	20820604	20820844	Peak889	450
chr2L	21463039	21463252	Peak949	450
chr2L	22578214	22578485	Peak1047	450
chr2L	23172062	23172359	Peak1085	450
chr2L	2569695	2569944	Peak160	440
chr2L	16718818	16719068	Peak725	440
chr2L	20459029	20459314	Peak869	440
chr2L	21462536	21462746	Peak948	440
chr2L	22685294	22685536	Peak1060	440
chr2L	22995529	22995769	Peak1078	440
chr2L	23381385	23381613	Peak1107	440
chr2L	47952	48362	Peak3	430
chr2L	505822	506066	Peak58	430
chr2L	4971500	4971722	Peak255	430
chr2L	20885464	20885807	Peak895	430
chr2L	541205	541432	Peak69	420
chr2L	819701	819967	Peak79	420
chr2L	1163666	1163887	Peak98	420
chr2L	4393891	4394201	Peak244	420
chr2L	5476754	5476977	Peak278	420
chr2L	9957041	9957246	Peak486	420
chr2L	21296478	21296739	Peak923	420
chr2L	21503535	21503764	Peak963	420
chr2L	22120956	22121190	Peak1002	420
chr2L	23038046	23038260	Peak1079	420
chr2L	267612	267842	Peak32	410
chr2L	8011163	8011470	Peak374	410
chr2L	9967029	9967231	Peak488	410
chr2L	10842335	10842636	Peak500	410
chr2L	21458073	21458378	Peak946	410
chr2L	21488362	21488581	Peak957	410
chr2L	23250561	23250775	Peak1093	410
chr2L	6723095	6723307	Peak320	400
chr2L	8423169	8423395	Peak408	400
chr2L	12072385	12072592	Peak546	400
chr2L	21457495	21457765	Peak945	400
chr2L	22247804	22248055	Peak1014	400
chr2L	22676716	22677020	Peak1058	400
chr2L	1462050	1462285	Peak106	390
chr2L	11995723	11995944	Peak537	390
chr2L	13104035	13104247	Peak601	390
chr2L	16155222	16155494	Peak675	390
chr2L	17410392	17410653	Peak749	390
chr2L	21745936	21746197	Peak990	390
chr2L	22922956	22923188	Peak1071	390
chr2L	8486027	8486227	Peak414	380
chr2L	21468151	21468425	Peak951	380
chr2L	126134	126385	Peak15	370
chr2L	18158706	18158929	Peak763	370
chr2L	492738	492982	Peak51	360
chr2L	3124112	3124315	Peak197	360
chr2L	7050501	7050737	Peak333	360
chr2L	9612917	9613126	Peak461	360
chr2L	21656468	21656820	Peak986	360
chr2L	22129888	22130122	Peak1004	360
chr2L	23358183	23358425	Peak1105	360
chr2L	8164183	8164394	Peak384	350
chr2L	23173890	23174104	Peak1087	350
chr2L	16254841	16255184	Peak678	310
chr2R	1825644	1826701	Peak1219	1143530
chr2R	870072	870902	Peak1144	584300
chr2R	12586264	12590489	Peak1960	64510
chr2R	6349256	6351597	Peak1476	58550
chr2R	4269478	4273448	Peak1370	58100
chr2R	3310796	3313312	Peak1302	53920
chr2R	11201784	11205366	Peak1868	50090
chr2R	3306480	3309598	Peak1301	44220
chr2R	18652028	18653663	Peak2362	44080
chr2R	8782280	8784099	Peak1676	43960
chr2R	22685626	22687409	Peak2577	42240
chr2R	11196042	11200311	Peak1867	41020
chr2R	21702576	21705181	Peak2517	37870
chr2R	19466803	19469328	Peak2410	37200
chr2R	9929375	9930457	Peak1752	36730
chr2R	13034729	13035921	Peak2001	35540
chr2R	18156093	18158287	Peak2315	35320
chr2R	2162599	2163944	Peak1240	35240
chr2R	6234980	6236656	Peak1467	33290
chr2R	21644519	21647469	Peak2513	33250
chr2R	2169448	2169960	Peak1244	33020
chr2R	12995705	12997903	Peak1993	32730
chr2R	3505428	3507460	Peak1313	31950
chr2R	18798291	18804723	Peak2373	31720
chr2R	14008185	14012498	Peak2069	30750
chr2R	10540049	10543783	Peak1806	30610
chr2R	10427383	10433167	Peak1795	29980
chr2R	12979572	12981613	Peak1990	29970
chr2R	13501178	13503529	Peak2026	29420
chr2R	24767419	24769435	Peak2677	29280
chr2R	13334698	13338954	Peak2012	28630
chr2R	1518996	1521254	Peak1185	28600
chr2R	12990590	12992420	Peak1992	28420
chr2R	18353790	18358443	Peak2329	28100
chr2R	13014345	13016252	Peak1999	26400
chr2R	17795128	17797140	Peak2293	25870
chr2R	3512811	3513263	Peak1317	25740
chr2R	13956815	13958882	Peak2056	25700
chr2R	8236659	8238276	Peak1644	25610
chr2R	11364179	11368274	Peak1882	25090
chr2R	5781479	5783540	Peak1432	24770
chr2R	10420743	10425351	Peak1794	24270
chr2R	10533095	10536513	Peak1804	24120
chr2R	16128943	16130916	Peak2192	24010
chr2R	23711885	23714549	Peak2611	23980
chr2R	21496134	21498686	Peak2497	23800
chr2R	11601096	11604140	Peak1904	23720
chr2R	22241862	22244158	Peak2540	23460
chr2R	9408346	9410348	Peak1714	23370
chr2R	17791995	17794612	Peak2292	23170
chr2R	13995299	13996351	Peak2064	23160
chr2R	6627558	6633316	Peak1500	23060
chr2R	2442530	2444502	Peak1262	22510
chr2R	24985253	24988412	Peak2694	22350
chr2R	16582748	16586894	Peak2224	21960
chr2R	19191359	19192195	Peak2391	21950
chr2R	9954412	9956090	Peak1755	21840
chr2R	20318813	20321626	Peak2446	21570
chr2R	6413214	6415324	Peak1481	21550
chr2R	9438917	9442423	Peak1719	21500
chr2R	11664975	11667136	Peak1924	21110
chr2R	6871282	6873376	Peak1523	20700
chr2R	7632159	7633494	Peak1592	20450
chr2R	11630933	11634389	Peak1911	20440
chr2R	16102551	16105250	Peak2187	20400
chr2R	22270240	22271851	Peak2542	20240
chr2R	7781571	7783354	Peak1605	19970
chr2R	7436995	7438732	Peak1564	19910
chr2R	17715481	17718054	Peak2287	19830
chr2R	13924661	13926646	Peak2048	19430
chr2R	24792841	24794372	Peak2680	19160
chr2R	15127804	15130087	Peak2144	19100
chr2R	15134430	15137845	Peak2145	18980
chr2R	23657128	23660975	Peak2606	18880
chr2R	15349333	15351682	Peak2152	18710
chr2R	10567438	10569952	Peak1814	18460
chr2R	10099184	10102228	Peak1772	18230
chr2R	12984323	12986206	Peak1991	18220
chr2R	20995963	21000893	Peak2470	18180
chr2R	7621628	7624236	Peak1590	18150
chr2R	6219389	6222187	Peak1466	18140
chr2R	22568955	22570694	Peak2562	18100
chr2R	10437886	10439071	Peak1797	17800
chr2R	23869607	23874245	Peak2617	17700
chr2R	12452939	12454616	Peak1952	17680
chr2R	22677617	22679187	Peak2574	17610
chr2R	6118922	6121424	Peak1445	17470
chr2R	19422804	19425676	Peak2403	17340
chr2R	18805638	18807809	Peak2374	16960
chr2R	3890509	3890985	Peak1348	16920
chr2R	8060030	8062126	Peak1623	16860
chr2R	8665149	8668227	Peak1665	16610
chr2R	8240314	8242889	Peak1645	16560
chr2R	3883793	3885170	Peak1345	16380
chr2R	21705815	21707085	Peak2518	16380
chr2R	9949128	9950157	Peak1754	16230
chr2R	19228103	19230421	Peak2393	16210
chr2R	7722082	7723821	Peak1598	16080
chr2R	8646762	8650594	Peak1661	15910
chr2R	14023997	14026324	Peak2071	15880
chr2R	10600367	10603705	Peak1817	15440
chr2R	23579345	23581312	Peak2604	15340
chr2R	7488187	7493399	Peak1575	15130
chr2R	13894844	13898379	Peak2042	15040
chr2R	14798504	14800181	Peak2121	14910
chr2R	14006390	14007574	Peak2068	14830
chr2R	13538359	13540523	Peak2029	14820
chr2R	19825332	19827316	Peak2431	14660
chr2R	22933382	22935170	Peak2586	14490
chr2R	19454303	19457632	Peak2408	14320
chr2R	1551907	1553985	Peak1194	14080
chr2R	21075041	21077372	Peak2473	14020
chr2R	21178319	21179520	Peak2483	13830
chr2R	6131324	6135257	Peak1446	13810
chr2R	21711123	21716033	Peak2520	13750
chr2R	8326833	8327815	Peak1647	13370
chr2R	11604297	11606505	Peak1905	13160
chr2R	24961794	24965720	Peak2690	13160
chr2R	22580467	22582411	Peak2563	13150
chr2R	10123450	10126335	Peak1775	12950
chr2R	18410970	18415059	Peak2338	12640
chr2R	20110713	20111969	Peak2438	12620
chr2R	7744882	7746692	Peak1602	12450
chr2R	10564162	10567329	Peak1813	12350
chr2R	21708362	21710544	Peak2519	12260
chr2R	13448615	13450825	Peak2020	12230
chr2R	17261510	17263286	Peak2255	12200
chr2R	3681969	3683438	Peak1324	12180
chr2R	8112844	8113577	Peak1633	12130
chr2R	24388866	24390581	Peak2651	12110
chr2R	24941992	24945995	Peak2689	12110
chr2R	1546564	1547680	Peak1193	12060
chr2R	16856107	16857836	Peak2235	12040
chr2R	10617455	10618964	Peak1819	11570
chr2R	15091302	15091977	Peak2140	11330
chr2R	11183604	11185300	Peak1858	11280
chr2R	9957590	9959300	Peak1756	11200
chr2R	23666221	23670045	Peak2608	11190
chr2R	14000600	14001265	Peak2065	11100
chr2R	5691542	5692393	Peak1424	11040
chr2R	11592145	11594536	Peak1899	10910
chr2R	21606424	21608393	Peak2510	10880
chr2R	3688382	3689638	Peak1326	10850
chr2R	23977879	23980798	Peak2627	10770
chr2R	10557231	10559990	Peak1812	10690
chr2R	20326406	20328718	Peak2449	10620
chr2R	17264907	17266038	Peak2257	10560
chr2R	22513656	22515028	Peak2552	10560
chr2R	9711343	9713323	Peak1743	10530
chr2R	17718857	17719846	Peak2288	10460
chr2R	16186073	16188184	Peak2201	10400
chr2R	8797518	8798934	Peak1677	10360
chr2R	20105761	20107318	Peak2437	10350
chr2R	9551781	9555735	Peak1732	10320
chr2R	10270787	10272331	Peak1789	10110
chr2R	13963623	13965330	Peak2059	10050
chr2R	16579058	16580785	Peak2222	9860
chr2R	7352259	7353283	Peak1555	9760
chr2R	704613	705307	Peak1137	9650
chr2R	8651261	8652383	Peak1662	9600
chr2R	8670092	8671704	Peak1667	9570
chr2R	15321935	15323615	Peak2149	9510
chr2R	16551887	16552582	Peak2221	9490
chr2R	10302545	10303383	Peak1792	9430
chr2R	13822487	13825032	Peak2037	9350
chr2R	10210452	10211945	Peak1782	9340
chr2R	19630519	19633317	Peak2411	9320
chr2R	10476431	10478847	Peak1800	9310
chr2R	17485808	17486764	Peak2274	9300
chr2R	11222169	11223490	Peak1872	9200
chr2R	21571329	21573039	Peak2505	9200
chr2R	18399972	18402516	Peak2335	9170
chr2R	9283728	9285583	Peak1708	9160
chr2R	14218913	14220464	Peak2087	9100
chr2R	9413193	9414760	Peak1715	9090
chr2R	14331885	14333015	Peak2095	8960
chr2R	10159374	10160743	Peak1780	8830
chr2R	10417801	10419553	Peak1793	8820
chr2R	14964035	14965891	Peak2134	8810
chr2R	2036122	2037602	Peak1232	8680
chr2R	11475181	11476240	Peak1893	8640
chr2R	12677453	12680622	Peak1967	8570
chr2R	17419547	17422885	Peak2264	8570
chr2R	25284667	25286045	Peak2714	8490
chr2R	14480784	14482655	Peak2101	8410
chr2R	13342556	13345531	Peak2013	8390
chr2R	18503189	18504421	Peak2346	8360
chr2R	16124862	16126318	Peak2191	8350
chr2R	7664541	7666251	Peak1595	8340
chr2R	18404189	18408473	Peak2336	8280
chr2R	7381337	7382481	Peak1558	8220
chr2R	10227532	10228730	Peak1787	8210
chr2R	11397034	11398115	Peak1887	8200
chr2R	17846006	17847504	Peak2299	8200
chr2R	10530354	10531249	Peak1803	8180
chr2R	24153610	24154644	Peak2637	8180
chr2R	4054728	4055458	Peak1356	8150
chr2R	1681806	1683688	Peak1205	8130
chr2R	7586623	7588325	Peak1584	8130
chr2R	13953617	13954418	Peak2055	8120
chr2R	24369066	24370304	Peak2650	8120
chr2R	699167	699615	Peak1135	8020
chr2R	6644740	6645921	Peak1502	7990
chr2R	7262276	7263041	Peak1550	7890
chr2R	11289036	11290052	Peak1879	7870
chr2R	6168198	6170012	Peak1460	7780
chr2R	17451608	17452867	Peak2268	7740
chr2R	1700307	1700932	Peak1206	7720
chr2R	22592202	22593689	Peak2568	7720
chr2R	8631781	8633128	Peak1659	7690
chr2R	11185439	11186245	Peak1859	7690
chr2R	4183285	4184659	Peak1363	7660
chr2R	12731919	12733201	Peak1969	7650
chr2R	2825246	2826042	Peak1278	7580
chr2R	7045220	7046319	Peak1535	7540
chr2R	11650419	11652932	Peak1920	7530
chr2R	18140292	18142436	Peak2313	7520
chr2R	12260753	12262018	Peak1940	7480
chr2R	22079589	22080770	Peak2529	7480
chr2R	12625072	12626042	Peak1964	7420
chr2R	6241273	6242694	Peak1468	7400
chr2R	22680326	22681801	Peak2575	7290
chr2R	13622478	13623539	Peak2036	7190
chr2R	6877658	6879228	Peak1525	7120
chr2R	10219359	10220526	Peak1785	7080
chr2R	17547472	17548786	Peak2276	7060
chr2R	23529669	23530111	Peak2595	7010
chr2R	22310864	22313133	Peak2544	6990
chr2R	6992569	6993204	Peak1531	6940
chr2R	10781763	10783140	Peak1829	6940
chr2R	3548497	3549944	Peak1320	6930
chr2R	9859910	9862889	Peak1748	6900
chr2R	24137814	24139981	Peak2633	6890
chr2R	12928292	12929088	Peak1986	6830
chr2R	7024887	7025811	Peak1533	6820
chr2R	14483918	14485652	Peak2102	6750
chr2R	24147226	24147607	Peak2634	6710
chr2R	16205826	16207129	Peak2205	6700
chr2R	8443696	8445221	Peak1653	6670
chr2R	16594182	16595509	Peak2225	6660
chr2R	9164204	9165684	Peak1693	6640
chr2R	21719916	21721373	Peak2521	6630
chr2R	7457058	7459245	Peak1566	6610
chr2R	11661774	11664600	Peak1923	6560
chr2R	2831769	2833008	Peak1280	6520
chr2R	6312538	6313239	Peak1473	6500
chr2R	12903952	12905068	Peak1981	6500
chr2R	13592771	13593656	Peak2035	6500
chr2R	14768060	14769808	Peak2119	6470
chr2R	4038529	4039175	Peak1355	6460
chr2R	6501053	6502398	Peak1494	6440
chr2R	18341568	18343802	Peak2326	6440
chr2R	17180575	17182542	Peak2254	6430
chr2R	11231673	11233473	Peak1875	6420
chr2R	24130762	24131908	Peak2632	6400
chr2R	10544806	10546306	Peak1807	6390
chr2R	17461780	17463128	Peak2270	6350
chr2R	3073517	3074761	Peak1292	6330
chr2R	5141173	5142891	Peak1409	6330
chr2R	6469618	6470721	Peak1489	6310
chr2R	6880206	6881321	Peak1526	6290
chr2R	2170075	2170763	Peak1245	6240
chr2R	19372745	19373788	Peak2400	6230
chr2R	21480413	21481915	Peak2495	6230
chr2R	24183949	24184719	Peak2641	6210
chr2R	18611263	18612623	Peak2357	6200
chr2R	1235126	1235686	Peak1168	6190
chr2R	6156150	6157489	Peak1454	6170
chr2R	11613911	11616471	Peak1907	6170
chr2R	12915778	12917874	Peak1982	6160
chr2R	25115175	25115995	Peak2705	6120
chr2R	24538737	24541517	Peak2658	6110
chr2R	13933922	13935034	Peak2051	6090
chr2R	9564882	9566704	Peak1734	6060
chr2R	23536350	23537149	Peak2597	6020
chr2R	19715907	19716630	Peak2413	5980
chr2R	22546303	22547122	Peak2556	5980
chr2R	8668427	8669531	Peak1666	5970
chr2R	21733623	21734403	Peak2522	5930
chr2R	342384	343659	Peak1125	5850
chr2R	14359611	14360430	Peak2097	5850
chr2R	336248	336865	Peak1124	5840
chr2R	14031115	14032054	Peak2075	5830
chr2R	10155979	10156727	Peak1778	5820
chr2R	4829908	4830897	Peak1398	5810
chr2R	4330859	4331537	Peak1373	5800
chr2R	10025296	10027147	Peak1764	5800
chr2R	22688430	22689785	Peak2578	5760
chr2R	1241151	1242423	Peak1169	5740
chr2R	11527710	11528663	Peak1894	5730
chr2R	11173308	11174314	Peak1854	5710
chr2R	11636756	11638891	Peak1913	5680
chr2R	17798446	17798885	Peak2294	5640
chr2R	8107050	8107482	Peak1631	5620
chr2R	19461564	19463948	Peak2409	5610
chr2R	20787315	20787993	Peak2461	5610
chr2R	16208968	16211160	Peak2206	5570
chr2R	1907289	1908006	Peak1225	5510
chr2R	14185042	14185752	Peak2083	5510
chr2R	9430364	9432088	Peak1717	5490
chr2R	7247621	7250915	Peak1548	5410
chr2R	10474852	10476104	Peak1799	5400
chr2R	12591137	12594034	Peak1961	5390
chr2R	19722861	19723324	Peak2415	5390
chr2R	5692987	5693725	Peak1425	5380
chr2R	6346976	6348919	Peak1475	5380
chr2R	14029837	14030926	Peak2074	5380
chr2R	6141173	6143130	Peak1448	5370
chr2R	3971167	3971892	Peak1352	5350
chr2R	20586981	20588661	Peak2454	5340
chr2R	17026545	17029000	Peak2242	5310
chr2R	6144695	6146578	Peak1449	5260
chr2R	14526152	14527439	Peak2108	5260
chr2R	14036247	14038210	Peak2078	5240
chr2R	19921156	19922141	Peak2435	5230
chr2R	22936300	22937507	Peak2587	5210
chr2R	15085039	15085580	Peak2139	5190
chr2R	16219119	16221923	Peak2210	5180
chr2R	18689756	18690493	Peak2367	5170
chr2R	20739618	20740327	Peak2460	5170
chr2R	18487874	18488529	Peak2343	5150
chr2R	24524393	24526626	Peak2656	5150
chr2R	9291542	9293031	Peak1709	5120
chr2R	18494825	18495258	Peak2345	5120
chr2R	6498523	6499219	Peak1492	5110
chr2R	22940523	22941660	Peak2589	5100
chr2R	18170761	18172595	Peak2318	5080
chr2R	601841	602391	Peak1131	5010
chr2R	22372982	22373886	Peak2547	4980
chr2R	9874624	9875725	Peak1749	4940
chr2R	7268799	7269251	Peak1552	4910
chr2R	22039229	22039975	Peak2527	4910
chr2R	12936175	12936962	Peak1987	4880
chr2R	18687736	18689403	Peak2366	4870
chr2R	12958493	12960361	Peak1989	4820
chr2R	20617732	20619043	Peak2456	4820
chr2R	6165931	6167467	Peak1459	4810
chr2R	2128504	2129381	Peak1237	4800
chr2R	6609903	6611466	Peak1498	4800
chr2R	8721806	8725940	Peak1672	4800
chr2R	24177299	24177767	Peak2639	4730
chr2R	12258382	12260327	Peak1939	4690
chr2R	1897191	1897975	Peak1224	4680
chr2R	17457579	17458934	Peak2269	4680
chr2R	14457942	14458465	Peak2100	4660
chr2R	6022460	6023528	Peak1438	4650
chr2R	22116214	22116913	Peak2530	4650
chr2R	23877775	23878470	Peak2618	4650
chr2R	3526733	3527530	Peak1318	4640
chr2R	12473991	12474726	Peak1954	4610
chr2R	12868111	12870369	Peak1977	4610
chr2R	1512585	1513511	Peak1182	4590
chr2R	8173643	8175087	Peak1643	4570
chr2R	8565768	8566604	Peak1655	4550
chr2R	7150262	7151066	Peak1541	4540
chr2R	3146826	3147639	Peak1295	4500
chr2R	5726474	5727402	Peak1429	4500
chr2R	17592494	17593533	Peak2281	4490
chr2R	3035872	3036648	Peak1290	4480
chr2R	13989966	13992552	Peak2062	4470
chr2R	24542963	24544028	Peak2659	4470
chr2R	24531552	24532805	Peak2657	4460
chr2R	10158348	10159196	Peak1779	4440
chr2R	14269889	14270724	Peak2091	4420
chr2R	2260024	2260651	Peak1250	4410
chr2R	11625633	11626872	Peak1909	4410
chr2R	1597519	1598901	Peak1200	4360
chr2R	7200646	7201211	Peak1543	4360
chr2R	14267512	14268417	Peak2090	4340
chr2R	3061516	3063467	Peak1291	4330
chr2R	3541715	3542304	Peak1319	4320
chr2R	17435816	17436900	Peak2266	4320
chr2R	14574121	14577391	Peak2110	4310
chr2R	22676208	22677577	Peak2573	4310
chr2R	609172	609787	Peak1133	4300
chr2R	17822115	17822706	Peak2298	4300
chr2R	6390657	6391436	Peak1479	4290
chr2R	810541	811193	Peak1141	4240
chr2R	12955780	12956269	Peak1988	4240
chr2R	13041730	13043459	Peak2003	4230
chr2R	18287667	18289249	Peak2322	4210
chr2R	23551028	23552106	Peak2599	4190
chr2R	9520783	9522631	Peak1726	4180
chr2R	22382636	22383447	Peak2549	4160
chr2R	8131278	8132331	Peak1635	4120
chr2R	22553823	22554733	Peak2559	4120
chr2R	1706592	1707284	Peak1208	4080
chr2R	6037216	6037990	Peak1440	4070
chr2R	22135797	22137283	Peak2535	4070
chr2R	19178608	19179814	Peak2389	4040
chr2R	10077496	10079002	Peak1770	4010
chr2R	11892533	11893537	Peak1929	4010
chr2R	11228345	11229025	Peak1873	3990
chr2R	1523909	1524849	Peak1186	3980
chr2R	6422619	6423545	Peak1483	3970
chr2R	18528394	18529331	Peak2347	3970
chr2R	13038581	13039626	Peak2002	3940
chr2R	22121798	22122910	Peak2531	3940
chr2R	18351421	18352103	Peak2328	3910
chr2R	21072456	21074311	Peak2472	3910
chr2R	3501723	3503013	Peak1311	3900
chr2R	14265603	14265980	Peak2089	3880
chr2R	9819656	9820818	Peak1746	3860
chr2R	7735060	7736086	Peak1600	3760
chr2R	14140351	14141391	Peak2080	3760
chr2R	318901	319544	Peak1122	3750
chr2R	10979715	10980122	Peak1842	3750
chr2R	4166968	4167971	Peak1360	3740
chr2R	14361759	14363102	Peak2098	3710
chr2R	44174	44756	Peak1117	3700
chr2R	4057025	4057458	Peak1358	3700
chr2R	11660206	11661272	Peak1922	3690
chr2R	23839854	23840340	Peak2614	3690
chr2R	10622519	10623365	Peak1820	3670
chr2R	21883875	21884689	Peak2526	3660
chr2R	17391822	17392793	Peak2262	3650
chr2R	7049032	7050236	Peak1536	3600
chr2R	9274857	9275944	Peak1705	3600
chr2R	21199599	21203492	Peak2488	3600
chr2R	17145203	17146051	Peak2249	3590
chr2R	1214020	1215363	Peak1165	3580
chr2R	4260644	4263099	Peak1367	3580
chr2R	6151105	6151475	Peak1452	3580
chr2R	15929970	15932350	Peak2180	3580
chr2R	2970737	2971539	Peak1284	3560
chr2R	1209835	1211100	Peak1164	3530
chr2R	6661886	6663974	Peak1507	3530
chr2R	10629884	10630356	Peak1822	3510
chr2R	1267917	1268761	Peak1174	3490
chr2R	21513920	21515214	Peak2500	3450
chr2R	16580988	16582275	Peak2223	3440
chr2R	13008781	13009599	Peak1997	3430
chr2R	15307955	15309451	Peak2148	3400
chr2R	17143293	17144307	Peak2248	3390
chr2R	18672990	18673976	Peak2365	3380
chr2R	12704765	12705692	Peak1968	3370
chr2R	7039849	7040392	Peak1534	3350
chr2R	11657404	11659277	Peak1921	3310
chr2R	24743435	24744871	Peak2672	3310
chr2R	6612622	6614185	Peak1499	3300
chr2R	13826044	13827018	Peak2038	3300
chr2R	9307472	9309068	Peak1711	3280
chr2R	552833	553962	Peak1130	3250
chr2R	2805235	2807130	Peak1277	3250
chr2R	11102388	11103545	Peak1850	3250
chr2R	2904398	2905141	Peak1282	3240
chr2R	12044550	12045450	Peak1935	3240
chr2R	12313827	12314896	Peak1942	3240
chr2R	15010599	15011380	Peak2136	3220
chr2R	6035256	6036674	Peak1439	3210
chr2R	16690548	16692105	Peak2229	3210
chr2R	19292901	19293927	Peak2396	3210
chr2R	9518770	9520053	Peak1725	3200
chr2R	18397873	18399063	Peak2333	3200
chr2R	5261723	5263296	Peak1414	3160
chr2R	1266253	1267128	Peak1173	3150
chr2R	1528602	1529486	Peak1190	3140
chr2R	8151710	8152585	Peak1640	3140
chr2R	18717093	18718258	Peak2369	3120
chr2R	19914896	19915228	Peak2434	3100
chr2R	875361	875991	Peak1146	3090
chr2R	10213864	10214805	Peak1783	3070
chr2R	14307248	14308217	Peak2094	3070
chr2R	19395052	19396194	Peak2401	3070
chr2R	19413817	19415538	Peak2402	3070
chr2R	2841333	2843303	Peak1281	3050
chr2R	6115362	6115778	Peak1443	3050
chr2R	11645484	11646488	Peak1918	3050
chr2R	12505782	12507129	Peak1955	3050
chr2R	20697521	20698724	Peak2459	3040
chr2R	7613812	7614642	Peak1587	3020
chr2R	17269554	17270375	Peak2258	3010
chr2R	17535263	17535973	Peak2275	3010
chr2R	14186102	14187027	Peak2084	3000
chr2R	8144934	8146742	Peak1637	2990
chr2R	5981822	5982636	Peak1434	2970
chr2R	7742414	7743396	Peak1601	2960
chr2R	11194433	11195429	Peak1866	2960
chr2R	6595127	6596262	Peak1496	2950
chr2R	9426070	9427222	Peak1716	2950
chr2R	4306640	4307452	Peak1372	2940
chr2R	11175339	11176195	Peak1855	2940
chr2R	7988593	7989883	Peak1619	2930
chr2R	10627293	10627526	Peak1821	2910
chr2R	13437618	13439097	Peak2019	2910
chr2R	18576596	18577626	Peak2352	2910
chr2R	21214784	21215424	Peak2489	2910
chr2R	4016159	4016962	Peak1354	2900
chr2R	6147857	6148648	Peak1451	2900
chr2R	20884523	20884842	Peak2464	2900
chr2R	17868983	17869694	Peak2305	2890
chr2R	10047437	10048744	Peak1766	2840
chr2R	7597186	7598399	Peak1586	2830
chr2R	1942420	1944060	Peak1227	2820
chr2R	7805216	7807015	Peak1608	2820
chr2R	8067671	8069121	Peak1626	2810
chr2R	5772622	5773637	Peak1431	2780
chr2R	17726598	17727359	Peak2289	2780
chr2R	21501491	21503242	Peak2498	2780
chr2R	11836584	11837304	Peak1926	2760
chr2R	14173605	14175834	Peak2082	2760
chr2R	24814450	24815099	Peak2682	2750
chr2R	10659364	10660347	Peak1824	2740
chr2R	13218731	13220309	Peak2007	2710
chr2R	14765385	14766223	Peak2117	2710
chr2R	20835876	20836593	Peak2463	2710
chr2R	24940062	24940961	Peak2688	2700
chr2R	4863581	4868876	Peak1401	2680
chr2R	6707679	6708259	Peak1509	2670
chr2R	14212216	14213071	Peak2086	2670
chr2R	9129491	9130652	Peak1688	2660
chr2R	11071451	11072192	Peak1846	2660
chr2R	15613465	15614370	Peak2165	2660
chr2R	4186043	4186928	Peak1364	2650
chr2R	9978640	9979585	Peak1760	2640
chr2R	13430284	13432768	Peak2018	2640
chr2R	7680492	7682422	Peak1596	2630
chr2R	7635094	7635680	Peak1593	2620
chr2R	11640302	11641016	Peak1915	2620
chr2R	23924453	23926043	Peak2624	2620
chr2R	23697290	23698497	Peak2610	2610
chr2R	872475	873035	Peak1145	2600
chr2R	7530561	7531296	Peak1577	2590
chr2R	24334429	24335539	Peak2647	2590
chr2R	2720122	2720802	Peak1272	2580
chr2R	9230842	9231927	Peak1703	2570
chr2R	11190855	11191234	Peak1863	2560
chr2R	9389469	9390394	Peak1712	2550
chr2R	6418993	6420887	Peak1482	2540
chr2R	7698894	7699925	Peak1597	2540
chr2R	6885210	6886318	Peak1528	2520
chr2R	17683166	17683924	Peak2284	2520
chr2R	24980783	24981568	Peak2691	2520
chr2R	10571967	10572480	Peak1815	2510
chr2R	8601060	8601993	Peak1657	2500
chr2R	15015613	15015841	Peak2137	2500
chr2R	15021783	15022765	Peak2138	2500
chr2R	25010459	25012487	Peak2697	2500
chr2R	10553886	10554420	Peak1810	2490
chr2R	13031985	13033325	Peak2000	2490
chr2R	16270159	16271233	Peak2211	2490
chr2R	2147619	2148407	Peak1239	2470
chr2R	522358	522730	Peak1129	2460
chr2R	8251593	8251796	Peak1646	2460
chr2R	16830200	16831227	Peak2234	2460
chr2R	7778700	7780790	Peak1604	2440
chr2R	11383294	11384555	Peak1884	2430
chr2R	22212546	22213512	Peak2539	2430
chr2R	19141346	19143398	Peak2384	2420
chr2R	15339592	15339852	Peak2151	2410
chr2R	360281	360587	Peak1126	2400
chr2R	5536892	5537658	Peak1421	2400
chr2R	21871714	21872082	Peak2525	2400
chr2R	24343172	24344033	Peak2649	2400
chr2R	8149697	8151299	Peak1639	2390
chr2R	19450219	19451717	Peak2406	2390
chr2R	12019503	12020037	Peak1932	2380
chr2R	14880987	14882413	Peak2125	2380
chr2R	13222075	13224131	Peak2008	2370
chr2R	2706746	2707468	Peak1270	2360
chr2R	8644851	8645646	Peak1660	2360
chr2R	11283735	11284443	Peak1878	2350
chr2R	12998309	12999127	Peak1994	2350
chr2R	1864239	1864914	Peak1222	2340
chr2R	9540253	9540953	Peak1727	2340
chr2R	14875236	14876147	Peak2124	2340
chr2R	22643674	22644454	Peak2570	2340
chr2R	22796746	22799107	Peak2580	2340
chr2R	3658388	3659813	Peak1322	2330
chr2R	9577289	9578390	Peak1735	2330
chr2R	18442412	18443267	Peak2342	2330
chr2R	24401746	24403000	Peak2654	2320
chr2R	18854725	18855715	Peak2377	2310
chr2R	16335115	16337091	Peak2216	2290
chr2R	24647705	24648126	Peak2664	2270
chr2R	5126496	5127331	Peak1408	2260
chr2R	19299703	19300448	Peak2397	2260
chr2R	3137235	3138556	Peak1293	2250
chr2R	7300539	7300915	Peak1554	2250
chr2R	19154125	19155480	Peak2386	2230
chr2R	20274356	20274827	Peak2444	2230
chr2R	13333471	13334075	Peak2011	2220
chr2R	22911406	22912145	Peak2583	2220
chr2R	21174924	21175655	Peak2481	2210
chr2R	25052242	25052874	Peak2700	2210
chr2R	13941945	13942329	Peak2054	2190
chr2R	14208230	14208712	Peak2085	2190
chr2R	24728044	24729050	Peak2670	2180
chr2R	7663208	7664165	Peak1594	2170
chr2R	15862535	15863632	Peak2177	2170
chr2R	11590963	11591952	Peak1898	2160
chr2R	24654180	24655139	Peak2666	2160
chr2R	16135504	16135971	Peak2194	2140
chr2R	21368248	21369012	Peak2492	2130
chr2R	3483438	3484088	Peak1308	2120
chr2R	7885710	7886656	Peak1613	2120
chr2R	9444619	9445170	Peak1721	2120
chr2R	10806171	10807778	Peak1831	2120
chr2R	3781360	3782259	Peak1339	2110
chr2R	8683122	8683543	Peak1669	2110
chr2R	14026466	14027452	Peak2072	2110
chr2R	7146786	7147220	Peak1540	2100
chr2R	8607538	8608452	Peak1658	2100
chr2R	7589809	7590371	Peak1585	2090
chr2R	6266547	6267535	Peak1471	2080
chr2R	24399384	24400171	Peak2653	2080
chr2R	17097178	17097949	Peak2244	2070
chr2R	15353231	15354090	Peak2153	2060
chr2R	21379165	21379664	Peak2493	2060
chr2R	3694519	3694962	Peak1328	2050
chr2R	4188821	4190230	Peak1366	2050
chr2R	16098048	16098975	Peak2186	2040
chr2R	17870748	17872124	Peak2306	2040
chr2R	1787707	1788320	Peak1213	2030
chr2R	2713894	2714578	Peak1271	2030
chr2R	7070237	7071335	Peak1539	2020
chr2R	24293144	24294283	Peak2645	2020
chr2R	1586014	1586661	Peak1196	2010
chr2R	25001554	25002890	Peak2696	2000
chr2R	2905820	2906250	Peak1283	1990
chr2R	10551109	10552132	Peak1809	1980
chr2R	24684743	24685484	Peak2667	1980
chr2R	1632581	1633278	Peak1202	1960
chr2R	2079455	2079939	Peak1233	1960
chr2R	4623567	4624165	Peak1386	1950
chr2R	24392216	24393880	Peak2652	1950
chr2R	9692195	9693737	Peak1741	1930
chr2R	21193186	21193647	Peak2487	1920
chr2R	11629544	11630181	Peak1910	1910
chr2R	18845473	18846820	Peak2376	1910
chr2R	6681939	6682298	Peak1508	1890
chr2R	10874051	10875089	Peak1839	1890
chr2R	2979067	2979646	Peak1285	1880
chr2R	19725734	19726276	Peak2416	1880
chr2R	1590990	1591950	Peak1199	1860
chr2R	19253946	19254455	Peak2394	1860
chr2R	22549892	22550410	Peak2558	1860
chr2R	7245401	7247275	Peak1547	1850
chr2R	14907935	14908705	Peak2129	1850
chr2R	2092156	2092468	Peak1234	1840
chr2R	15860743	15861974	Peak2176	1840
chr2R	18972904	18973446	Peak2380	1840
chr2R	10128066	10128564	Peak1776	1820
chr2R	20831786	20832578	Peak2462	1820
chr2R	22806494	22807164	Peak2581	1820
chr2R	2006201	2006931	Peak1229	1810
chr2R	11192122	11192634	Peak1864	1810
chr2R	2497838	2498567	Peak1263	1800
chr2R	3701083	3701859	Peak1330	1800
chr2R	3761778	3762490	Peak1335	1800
chr2R	6605725	6606252	Peak1497	1800
chr2R	21700366	21701934	Peak2516	1800
chr2R	24797211	24797534	Peak2681	1790
chr2R	3800701	3801493	Peak1343	1780
chr2R	7253001	7255788	Peak1549	1780
chr2R	8862528	8863033	Peak1679	1780
chr2R	11607283	11608191	Peak1906	1780
chr2R	15380452	15381163	Peak2158	1770
chr2R	23914351	23914863	Peak2621	1770
chr2R	4780501	4781549	Peak1393	1750
chr2R	6781321	6783442	Peak1516	1750
chr2R	11648256	11649417	Peak1919	1750
chr2R	24630829	24631338	Peak2663	1750
chr2R	16150094	16151027	Peak2196	1740
chr2R	18440395	18441339	Peak2341	1740
chr2R	1228818	1229345	Peak1166	1730
chr2R	3766282	3767171	Peak1337	1730
chr2R	6574848	6575588	Peak1495	1730
chr2R	18833614	18834115	Peak2375	1730
chr2R	23067131	23067658	Peak2590	1730
chr2R	23746533	23746979	Peak2613	1730
chr2R	6648052	6649214	Peak1503	1720
chr2R	12015512	12016528	Peak1931	1720
chr2R	13157987	13158714	Peak2005	1720
chr2R	5401658	5402203	Peak1418	1710
chr2R	24735060	24735288	Peak2671	1710
chr2R	25189588	25190742	Peak2707	1710
chr2R	11182883	11183353	Peak1857	1700
chr2R	13506303	13507571	Peak2027	1700
chr2R	17008551	17009129	Peak2239	1700
chr2R	12862266	12862729	Peak1975	1680
chr2R	5711046	5711662	Peak1428	1670
chr2R	11107540	11108013	Peak1851	1670
chr2R	21541070	21541331	Peak2504	1670
chr2R	1066520	1067080	Peak1151	1660
chr2R	22700337	22701081	Peak2579	1660
chr2R	14490425	14491027	Peak2103	1650
chr2R	17102650	17103138	Peak2245	1650
chr2R	20424029	20424378	Peak2451	1650
chr2R	23921124	23921921	Peak2623	1650
chr2R	1177097	1177400	Peak1162	1640
chr2R	1511763	1512223	Peak1181	1640
chr2R	22561463	22562216	Peak2561	1640
chr2R	22197139	22197777	Peak2538	1630
chr2R	24305680	24306107	Peak2646	1620
chr2R	1412162	1412440	Peak1178	1610
chr2R	11178052	11178560	Peak1856	1610
chr2R	15735025	15735668	Peak2170	1610
chr2R	11529470	11529904	Peak1895	1600
chr2R	22670678	22671015	Peak2572	1600
chr2R	24342509	24343052	Peak2648	1600
chr2R	3731261	3731957	Peak1332	1590
chr2R	6173046	6173848	Peak1462	1590
chr2R	10528361	10528977	Peak1802	1590
chr2R	12333893	12334326	Peak1944	1590
chr2R	6260845	6261822	Peak1470	1580
chr2R	25182957	25183232	Peak2706	1580
chr2R	6102040	6103171	Peak1442	1570
chr2R	10603763	10604339	Peak1818	1570
chr2R	12612246	12612796	Peak1962	1570
chr2R	20913868	20914592	Peak2465	1570
chr2R	1526434	1527379	Peak1188	1560
chr2R	8696105	8696469	Peak1671	1560
chr2R	18536325	18536892	Peak2349	1560
chr2R	22586972	22587756	Peak2566	1560
chr2R	119286	119688	Peak1119	1550
chr2R	2308087	2308849	Peak1253	1550
chr2R	3304221	3305297	Peak1300	1550
chr2R	513861	514273	Peak1128	1540
chr2R	1193324	1193808	Peak1163	1540
chr2R	14713398	14713886	Peak2115	1540
chr2R	14498088	14498518	Peak2104	1530
chr2R	16731223	16731747	Peak2231	1530
chr2R	20994421	20994944	Peak2468	1530
chr2R	25076115	25077292	Peak2702	1530
chr2R	25215101	25215395	Peak2708	1520
chr2R	687	2904	Peak1113	1510
chr2R	2548159	2548936	Peak1267	1510
chr2R	14962214	14963326	Peak2133	1510
chr2R	1809025	1811535	Peak1215	1500
chr2R	6258877	6259452	Peak1469	1500
chr2R	6635848	6636754	Peak1501	1500
chr2R	10730752	10731996	Peak1826	1500
chr2R	16828753	16829130	Peak2233	1490
chr2R	19726796	19727614	Peak2417	1490
chr2R	4268543	4269147	Peak1369	1480
chr2R	6449118	6449522	Peak1485	1480
chr2R	16868736	16869552	Peak2237	1480
chr2R	19188083	19188869	Peak2390	1480
chr2R	9959521	9960685	Peak1757	1470
chr2R	21474898	21476415	Peak2494	1470
chr2R	7459505	7460505	Peak1567	1460
chr2R	7626343	7626902	Peak1591	1460
chr2R	3737559	3738559	Peak1333	1450
chr2R	6971180	6971728	Peak1529	1450
chr2R	15483425	15483839	Peak2160	1450
chr2R	22133965	22134285	Peak2534	1450
chr2R	13940835	13941491	Peak2053	1440
chr2R	13960221	13961044	Peak2057	1440
chr2R	12866951	12867785	Peak1976	1430
chr2R	17850125	17851272	Peak2302	1430
chr2R	7539805	7540318	Peak1579	1420
chr2R	12925366	12925889	Peak1984	1420
chr2R	14906036	14906723	Peak2128	1420
chr2R	15918079	15918799	Peak2179	1420
chr2R	16179882	16180774	Peak2200	1420
chr2R	4379567	4380328	Peak1374	1410
chr2R	13482383	13483298	Peak2022	1410
chr2R	24257444	24258240	Peak2643	1410
chr2R	603070	603289	Peak1132	1400
chr2R	1167631	1167930	Peak1160	1400
chr2R	3692924	3694252	Peak1327	1400
chr2R	7873282	7873630	Peak1612	1400
chr2R	11635085	11635734	Peak1912	1400
chr2R	4925174	4925626	Peak1403	1390
chr2R	9988147	9989160	Peak1761	1390
chr2R	10548330	10548805	Peak1808	1390
chr2R	17698328	17698710	Peak2286	1380
chr2R	18546941	18547424	Peak2350	1380
chr2R	23715905	23716293	Peak2612	1380
chr2R	3723627	3724529	Peak1331	1370
chr2R	7012071	7012848	Peak1532	1370
chr2R	7566707	7567888	Peak1582	1370
chr2R	7583842	7584630	Peak1583	1370
chr2R	10666333	10666553	Peak1825	1370
chr2R	17108631	17109243	Peak2246	1370
chr2R	1588023	1588432	Peak1197	1360
chr2R	9546519	9547139	Peak1730	1360
chr2R	13922796	13923377	Peak2047	1360
chr2R	16659351	16660275	Peak2227	1360
chr2R	125713	126466	Peak1120	1350
chr2R	721290	721696	Peak1138	1350
chr2R	9556098	9556856	Peak1733	1350
chr2R	3032023	3032519	Peak1289	1340
chr2R	3680861	3681530	Peak1323	1340
chr2R	14935439	14935977	Peak2130	1340
chr2R	18309374	18309927	Peak2325	1340
chr2R	22317326	22318193	Peak2545	1340
chr2R	23933451	23933813	Peak2626	1340
chr2R	5015407	5015867	Peak1405	1330
chr2R	5676924	5677296	Peak1423	1330
chr2R	6116680	6117034	Peak1444	1330
chr2R	8653525	8653961	Peak1663	1330
chr2R	9068463	9068666	Peak1685	1330
chr2R	11839488	11840088	Peak1927	1330
chr2R	16214049	16214371	Peak2208	1330
chr2R	986733	987093	Peak1150	1320
chr2R	1336227	1336888	Peak1175	1320
chr2R	6450705	6451175	Peak1486	1320
chr2R	8030811	8031290	Peak1621	1320
chr2R	22287131	22287509	Peak2543	1320
chr2R	1532390	1532904	Peak1192	1310
chr2R	7387101	7387458	Peak1559	1310
chr2R	10898958	10899216	Peak1840	1310
chr2R	13584156	13585026	Peak2034	1310
chr2R	17927059	17927412	Peak2307	1310
chr2R	19125865	19126378	Peak2382	1310
chr2R	19356353	19358333	Peak2399	1310
chr2R	2268681	2269097	Peak1251	1300
chr2R	6138687	6139228	Peak1447	1300
chr2R	10808585	10809692	Peak1832	1300
chr2R	10849652	10850393	Peak1838	1300
chr2R	15846894	15848786	Peak2175	1300
chr2R	20939704	20940328	Peak2466	1300
chr2R	2131617	2132056	Peak1238	1290
chr2R	4483551	4483966	Peak1376	1290
chr2R	16431815	16432412	Peak2219	1290
chr2R	4169360	4169610	Peak1361	1280
chr2R	14083499	14084029	Peak2079	1280
chr2R	18128374	18128589	Peak2310	1280
chr2R	3171063	3171660	Peak1296	1270
chr2R	23682952	23683516	Peak2609	1270
chr2R	954083	954365	Peak1147	1260
chr2R	8398604	8398942	Peak1650	1260
chr2R	18160370	18160730	Peak2316	1260
chr2R	18289623	18290584	Peak2323	1260
chr2R	23072006	23072795	Peak2591	1260
chr2R	25084280	25084665	Peak2703	1260
chr2R	1082687	1083086	Peak1152	1250
chr2R	1731796	1732176	Peak1210	1250
chr2R	2768781	2769120	Peak1275	1250
chr2R	7726313	7726716	Peak1599	1250
chr2R	8062355	8062837	Peak1624	1250
chr2R	15290674	15291862	Peak2147	1250
chr2R	18639267	18639787	Peak2361	1250
chr2R	21057113	21057828	Peak2471	1250
chr2R	25267108	25267718	Peak2713	1250
chr2R	14035401	14036167	Peak2077	1240
chr2R	1588868	1589371	Peak1198	1230
chr2R	4861370	4862266	Peak1400	1230
chr2R	7453770	7454283	Peak1565	1230
chr2R	320103	320332	Peak1123	1220
chr2R	4592487	4593268	Peak1381	1220
chr2R	6214073	6214653	Peak1464	1220
chr2R	8082644	8083693	Peak1629	1220
chr2R	8122413	8123064	Peak1634	1220
chr2R	10130305	10130865	Peak1777	1220
chr2R	4620173	4621021	Peak1384	1210
chr2R	9682904	9684061	Peak1740	1210
chr2R	10444121	10444396	Peak1798	1210
chr2R	15482489	15482997	Peak2159	1210
chr2R	16412579	16412944	Peak2218	1210
chr2R	21535198	21535674	Peak2503	1210
chr2R	22127110	22128038	Peak2533	1210
chr2R	10537798	10538670	Peak1805	1200
chr2R	11189194	11189516	Peak1862	1200
chr2R	13983102	13983664	Peak2061	1200
chr2R	14884468	14885254	Peak2126	1200
chr2R	15733249	15733617	Peak2169	1200
chr2R	16159940	16160368	Peak2197	1200
chr2R	18350065	18350589	Peak2327	1200
chr2R	4870798	4871160	Peak1402	1190
chr2R	8018837	8019117	Peak1620	1190
chr2R	9191422	9192178	Peak1696	1190
chr2R	18621048	18621754	Peak2358	1190
chr2R	24881993	24882847	Peak2684	1190
chr2R	1264632	1265525	Peak1172	1180
chr2R	1531173	1532028	Peak1191	1180
chr2R	6015622	6016131	Peak1436	1180
chr2R	7533208	7533837	Peak1578	1180
chr2R	8733162	8733568	Peak1673	1180
chr2R	10823343	10823636	Peak1836	1180
chr2R	11370854	11371237	Peak1883	1180
chr2R	20139642	20139988	Peak2439	1180
chr2R	24745254	24746033	Peak2673	1180
chr2R	3939921	3940422	Peak1350	1170
chr2R	14004413	14005010	Peak2067	1170
chr2R	25000520	25000798	Peak2695	1170
chr2R	1097715	1098154	Peak1154	1160
chr2R	2545065	2545722	Peak1266	1160
chr2R	3266027	3266379	Peak1297	1160
chr2R	5168927	5169725	Peak1411	1160
chr2R	8396753	8396981	Peak1649	1160
chr2R	10479809	10480757	Peak1801	1160
chr2R	19668935	19669875	Peak2412	1160
chr2R	23864754	23865632	Peak2616	1160
chr2R	2551097	2551572	Peak1268	1150
chr2R	6749170	6749813	Peak1513	1150
[truncated: 5,566 more rows]
